# Supplementary material for: 3-(2,4-Dichloro­phen­yl)-1,5-di-2-furylpentane-1,5-dione
Source: Acta Crystallogr Sect E Struct Rep Online. 2009 Jan 17;65(Pt 2):o336–7. doi: 10.1107/S1600536809001548 (PMC2968225; doi:10.1107/S1600536809001548)
Supplement: Supplementary file 1 [file e-65-0o336-sup1.cif]

##############################################################################
###                                                                        ###
###        Electronic paper (Acta Crystallographica Section E)             ###
###                                                                        ###
##############################################################################
#                                                                            #
# This CIF contains the data in a paper accepted for publication in Acta     #
# Crystallographica Section E. It conforms to the requirements of Notes      #
# for Authors for Section E, and has been peer reviewed under the auspices   #
# of the IUCr Commission on Journals.                                        #
#                                                                            #
# Full details of the Crystallographic Information File format               #
# are given in the paper "The Crystallographic Information File (CIF):       #
# a New Standard Archive File for Crystallography" by S. R. Hall, F. H.      #
# Allen and I. D. Brown [Acta Cryst. (1991), A47, 655-685].                  #
#                                                                            #
# The current version of the core CIF dictionary is obtainable from          #
# ftp://ftp.iucr.org/pub/cif_core.dic. The current version number is 2.4.    #
#                                                                            #
# Software is freely available for graphical display of the structure(s) in  #
# this CIF.  For information consult the CIF home page http://www.iucr.org/  #
# cif/home.html                                                              #
#                                                                            #
# This file may be used for bona fide research purposes within the           #
# scientific community so long as proper attribution is given to the journal # 
# article from which it was obtained.                                        #
#                                                                            #
##############################################################################
                                             
data_global
_audit_creation_method     'form.cif (version 2.0)'
_journal_data_validation_number     ?
_journal_date_recd_electronic     2009-01-08
_journal_date_accepted     2009-01-13
_journal_name_full     'Acta Crystallographica, Section E'
_journal_year     2009
_journal_volume     65
_journal_issue      2
_journal_page_first     o336
_journal_page_last     o337
_journal_paper_category     QO
_journal_coeditor_code     LH2756
_publ_contact_author_name     'Prof. Fun Hoong Kun'
_publ_contact_author_address
;
      X-ray Crystallography Unit
      School of Physics
      Universiti Sains Malaysia
      11800 USM, Penang
      MALAYSIA
;
_publ_contact_author_email     hkfun@usm.my
_publ_contact_author_fax     '6 04 6579150'
_publ_contact_author_phone     '6 04 6533652'
_publ_section_title
;
3-(2,4-Dichlorophenyl)-1,5-di-2-furylpentane-1,5-dione
;
loop_
    _publ_author_name
    _publ_author_footnote
    _publ_author_address
    'Fun, Hoong-Kun' ?
;     X-ray Crystallography Unit
      School of Physics
      Universiti Sains Malaysia
      11800 USM, Penang
      Malaysia
;
    'Kia, Reza' ?
;
      X-ray Crystallography Unit
      School of Physics
      Universiti Sains Malaysia
      11800 USM, Penang
      Malaysia
;
    'Patil, P. S.'
;
      Department of Physics, KLE Society's,
      KLE Institute of Technology,
      Gokul, Hubli 580 030,
      India.
;
;
      Department of Studies in Physics,
      Mangalore University,
      Mangalagangotri,
      Mangalore 574 199,
      India
;
    'Dharmaprakash, S. M.' ?
;
      Department of Studies in Physics,
      Mangalore University,
      Mangalagangotri,
      Mangalore 574 199,
      India
;
data_I
_audit_creation_method     SHELXL-97
_chemical_name_systematic
;
3-(2,4-Dichlorophenyl)-1,5-di-2-furylpentane-1,5-dione
;
_chemical_name_common
;
;
_chemical_formula_moiety     'C19 H14 Cl2 O4'
_chemical_formula_sum     'C19 H14 Cl2 O4'
_chemical_formula_iupac     'C19 H14 Cl2 O4'
_chemical_formula_weight     377.20
_chemical_melting_point     ?
_symmetry_cell_setting     'Monoclinic'
_symmetry_space_group_name_H-M     'P 21/c'
_symmetry_space_group_name_Hall     '-P 2ybc'
loop_
    _symmetry_equiv_pos_as_xyz
    'x, y, z'
    '-x, y+1/2, -z+1/2'
    '-x, -y, -z'
    'x, -y-1/2, z-1/2'
_cell_length_a     9.91160(10)
_cell_length_b     17.7480(3)
_cell_length_c     10.1173(2)
_cell_angle_alpha     90.00
_cell_angle_beta     107.6120(10)
_cell_angle_gamma     90.00
_cell_volume     1696.32(5)
_cell_formula_units_Z     4
_cell_measurement_reflns_used     6655
_cell_measurement_theta_min     2.40
_cell_measurement_theta_max     33.50
_cell_measurement_temperature     100.00(10)
_exptl_crystal_description     'block'
_exptl_crystal_colour     'colourless'
_exptl_crystal_size_max     0.22
_exptl_crystal_size_mid     0.14
_exptl_crystal_size_min     0.05
_exptl_crystal_density_diffrn     1.477
_exptl_crystal_density_meas     ?
_exptl_crystal_density_method     'not measured'
_exptl_crystal_F_000     776
_exptl_absorpt_coefficient_mu     0.404
_exptl_absorpt_correction_type     'multi-scan'
_exptl_absorpt_process_details     '(<i>SADABS</i>; Bruker, 2005)'
_exptl_absorpt_correction_T_min     0.9175
_exptl_absorpt_correction_T_max     0.9813
_exptl_special_details
;
The low-temperature data was collected with the Oxford Cyrosystem Cobra
low-temperature attachment.
;
_diffrn_ambient_temperature     100.00(10)
_diffrn_radiation_type     MoK\a
_diffrn_radiation_wavelength     0.71073
_diffrn_radiation_source     'fine-focus sealed tube'
_diffrn_radiation_monochromator     graphite
_diffrn_measurement_device_type
;
Bruker SMART APEXII CCD area-detector
;
_diffrn_measurement_method     '\f and \w'
_diffrn_detector_area_resol_mean     ?
_diffrn_reflns_number     29237
_diffrn_reflns_av_R_equivalents     0.0419
_diffrn_reflns_av_sigmaI/netI     0.0372
_diffrn_reflns_theta_min     2.30
_diffrn_reflns_theta_max     33.55
_diffrn_reflns_theta_full     33.55
_diffrn_measured_fraction_theta_max     0.991
_diffrn_measured_fraction_theta_full     0.991
_diffrn_reflns_limit_h_min     -15
_diffrn_reflns_limit_h_max     15
_diffrn_reflns_limit_k_min     -27
_diffrn_reflns_limit_k_max     27
_diffrn_reflns_limit_l_min     -15
_diffrn_reflns_limit_l_max     14
_diffrn_standards_number     0
_diffrn_standards_interval_count     .
_diffrn_standards_interval_time     .
_diffrn_standards_decay_%     ?
_refine_special_details
;
Refinement of <i>F</i>^2^ against ALL reflections. The weighted <i>R</i>-factor
<i>wR</i> and goodness of fit <i>S</i> are based on <i>F</i>^2^, conventional
<i>R</i>-factors <i>R</i> are based on <i>F</i>, with <i>F</i> set to zero for
negative <i>F</i>^2^. The threshold expression of <i>F</i>^2^ >
\s(<i>F</i>^2^) is used only for calculating <i>R</i>-factors(gt) <i>etc</i>.
and is not relevant to the choice of reflections for refinement.
<i>R</i>-factors based on <i>F</i>^2^ are statistically about twice as large
as those based on <i>F</i>, and <i>R</i>- factors based on ALL data will be
even larger.
;
_reflns_number_total     6622
_reflns_number_gt     5037
_reflns_threshold_expression     I>2\(I)
_refine_ls_structure_factor_coef     Fsqd
_refine_ls_matrix_type     full
_refine_ls_R_factor_all     0.0586
_refine_ls_R_factor_gt     0.0414
_refine_ls_wR_factor_gt     0.1056
_refine_ls_wR_factor_ref     0.1132
_refine_ls_goodness_of_fit_ref     1.099
_refine_ls_restrained_S_all     1.099
_refine_ls_number_reflns     6622
_refine_ls_number_parameters     263
_refine_ls_number_restraints     0
_refine_ls_hydrogen_treatment     constr
_refine_ls_weighting_scheme     calc
_refine_ls_weighting_details
         'calc w=1/[\s^2^(Fo^2^)+(0.0518P)^2^+0.2913P] where P=(Fo^2^+2Fc^2^)/3'
_atom_sites_solution_hydrogens     geom
_atom_sites_solution_primary     direct
_atom_sites_solution_secondary     difmap
_refine_ls_shift/su_max     0.001
_refine_ls_shift/su_mean     0.000
_refine_diff_density_max     0.470
_refine_diff_density_min     -0.363
_refine_ls_extinction_method     none
_refine_ls_extinction_coef     ?
loop_
    _atom_type_symbol
    _atom_type_description
    _atom_type_scat_dispersion_real
    _atom_type_scat_dispersion_imag
    _atom_type_scat_source
    'C' 'C' 0.0033 0.0016
                         'International Tables Vol C Tables 4.2.6.8 and 6.1.1.4'
    'H' 'H' 0.0000 0.0000
                         'International Tables Vol C Tables 4.2.6.8 and 6.1.1.4'
    'O' 'O' 0.0106 0.0060
                         'International Tables Vol C Tables 4.2.6.8 and 6.1.1.4'
    'Cl' 'Cl' 0.1484 0.1585
                         'International Tables Vol C Tables 4.2.6.8 and 6.1.1.4'
_computing_data_collection     'APEX2 (Bruker, 2005)'
_computing_cell_refinement     'SAINT (Bruker, 2005)'
_computing_data_reduction     'SAINT (Bruker, 2005)'
_computing_structure_solution     'SHELXTL (Sheldrick, 2008)'
_computing_structure_refinement     'SHELXTL (Sheldrick, 2008)'
_computing_molecular_graphics     'SHELXTL (Sheldrick, 2008)'
_computing_publication_material
;
SHELXTL (Sheldrick, 2008) and PLATON (Spek, 2003)
;
loop_
    _atom_site_type_symbol
    _atom_site_label
    _atom_site_fract_x
    _atom_site_fract_y
    _atom_site_fract_z
    _atom_site_U_iso_or_equiv
    _atom_site_adp_type
    _atom_site_calc_flag
    _atom_site_refinement_flags
    _atom_site_occupancy
    _atom_site_disorder_assembly
    _atom_site_disorder_group
    Cl Cl1 0.38051(3) 0.605962(19) 0.52165(3) 0.02599(8) Uani d . 1 . .
    Cl Cl2 -0.09927(3) 0.69351(2) 0.14183(4) 0.03110(9) Uani d . 1 . .
    O O1 0.67813(10) 0.93790(6) 0.42430(11) 0.0302(2) Uani d . 1 . .
    O O2 0.53954(9) 0.80850(5) 0.46030(9) 0.02198(18) Uani d . 1 . .
    O O3 0.81229(10) 0.60583(6) 0.43590(11) 0.0304(2) Uani d . 1 . .
    C C1 0.75581(16) 0.98987(8) 0.3790(2) 0.0407(4) Uani d . 1 . .
    H H1A 0.7774 1.0378 0.4164 0.049 Uiso calc R 1 . .
    C C2 0.79639(17) 0.96291(9) 0.2745(2) 0.0405(4) Uani d . 1 . .
    H H2A 0.8500 0.9879 0.2271 0.049 Uiso calc R 1 . .
    C C3 0.74192(14) 0.88814(8) 0.24929(15) 0.0254(3) Uani d . 1 . .
    H H3A 0.7525 0.8548 0.1822 0.031 Uiso calc R 1 . .
    C C4 0.67168(12) 0.87570(7) 0.34297(13) 0.0194(2) Uani d . 1 . .
    C C5 0.60146(11) 0.80821(6) 0.37231(12) 0.0168(2) Uani d . 1 . .
    C C6 0.61549(12) 0.73848(6) 0.29237(13) 0.0179(2) Uani d . 1 . .
    H H6A 0.7151 0.7268 0.3108 0.021 Uiso calc R 1 . .
    H H6B 0.5763 0.7486 0.1939 0.021 Uiso calc R 1 . .
    C C7 0.54043(12) 0.66983(6) 0.32935(13) 0.0171(2) Uani d . 1 . .
    H H7A 0.5721 0.6647 0.4305 0.021 Uiso calc R 1 . .
    C C8 0.58102(12) 0.59720(6) 0.26816(13) 0.0198(2) Uani d . 1 . .
    H H8A 0.5156 0.5576 0.2739 0.024 Uiso calc R 1 . .
    H H8B 0.5708 0.6054 0.1708 0.024 Uiso calc R 1 . .
    C C9 0.73035(13) 0.57107(7) 0.34030(13) 0.0214(2) Uani d . 1 A .
    C C10 0.77185(14) 0.49951(7) 0.29298(14) 0.0242(3) Uani d . 1 . .
    O O4 0.8896(11) 0.4658(4) 0.3532(8) 0.0238(17) Uani d P 0.505(7) A 1
    C C11 0.8971(13) 0.3977(7) 0.3023(9) 0.0210(13) Uani d P 0.505(7) A 1
    H H11A 0.9737 0.3652 0.3341 0.025 Uiso calc PR 0.505(7) A 1
    C C12 0.7754(9) 0.3813(4) 0.1953(9) 0.0206(10) Uani d P 0.505(7) A 1
    H H12A 0.7551 0.3376 0.1423 0.025 Uiso calc PR 0.505(7) A 1
    C C13 0.6897(8) 0.4453(3) 0.1847(8) 0.0176(9) Uani d P 0.505(7) A 1
    H H13A 0.5998 0.4527 0.1228 0.021 Uiso calc PR 0.505(7) A 1
    O O4X 0.6852(6) 0.4628(3) 0.2027(6) 0.0189(8) Uani d P 0.495(7) A 2
    C C11X 0.7518(9) 0.3984(4) 0.1882(10) 0.0251(13) Uani d P 0.495(7) A 2
    H H11B 0.7088 0.3603 0.1269 0.030 Uiso calc PR 0.495(7) A 2
    C C12X 0.8834(13) 0.3948(7) 0.2692(10) 0.0250(17) Uani d P 0.495(7) A 2
    H H12B 0.9482 0.3563 0.2735 0.030 Uiso calc PR 0.495(7) A 2
    C C13X 0.9064(19) 0.4644(7) 0.3512(14) 0.0261(17) Uani d P 0.495(7) A 2
    H H13B 0.9856 0.4809 0.4210 0.031 Uiso calc PR 0.495(7) A 2
    C C14 0.38037(12) 0.67715(6) 0.28323(12) 0.0166(2) Uani d . 1 . .
    C C15 0.30627(12) 0.70752(7) 0.15451(13) 0.0192(2) Uani d . 1 . .
    H H15A 0.3569 0.7252 0.0970 0.023 Uiso calc R 1 . .
    C C16 0.15938(12) 0.71228(7) 0.10920(13) 0.0211(2) Uani d . 1 . .
    H H16A 0.1125 0.7328 0.0229 0.025 Uiso calc R 1 . .
    C C17 0.08406(12) 0.68587(7) 0.19492(14) 0.0209(2) Uani d . 1 . .
    C C18 0.15200(12) 0.65386(7) 0.32252(13) 0.0199(2) Uani d . 1 . .
    H H18A 0.1008 0.6358 0.3792 0.024 Uiso calc R 1 . .
    C C19 0.29875(12) 0.64942(6) 0.36363(12) 0.0175(2) Uani d . 1 . .
loop_
    _atom_site_aniso_label
    _atom_site_aniso_U_11
    _atom_site_aniso_U_22
    _atom_site_aniso_U_33
    _atom_site_aniso_U_12
    _atom_site_aniso_U_13
    _atom_site_aniso_U_23
    Cl1 0.02556(15) 0.03169(16) 0.02196(16) -0.00052(11) 0.00903(12) 0.00834(11)
    Cl2 0.01501(13) 0.0454(2) 0.03221(19) -0.00001(12) 0.00608(12) -0.00328(14)
    O1 0.0295(5) 0.0250(5) 0.0360(6) -0.0014(4) 0.0100(4) -0.0086(4)
    O2 0.0226(4) 0.0261(4) 0.0190(4) 0.0000(3) 0.0089(3) -0.0021(3)
    O3 0.0255(5) 0.0352(5) 0.0257(5) 0.0090(4) 0.0007(4) 0.0001(4)
    C1 0.0310(7) 0.0182(6) 0.0712(12) -0.0024(5) 0.0129(7) -0.0048(7)
    C2 0.0357(8) 0.0300(7) 0.0614(11) 0.0016(6) 0.0229(8) 0.0172(7)
    C3 0.0285(6) 0.0256(6) 0.0246(6) 0.0034(5) 0.0116(5) 0.0034(5)
    C4 0.0194(5) 0.0191(5) 0.0177(5) 0.0004(4) 0.0029(4) -0.0009(4)
    C5 0.0140(4) 0.0203(5) 0.0146(5) 0.0006(4) 0.0021(4) -0.0007(4)
    C6 0.0168(5) 0.0198(5) 0.0184(5) -0.0010(4) 0.0073(4) -0.0017(4)
    C7 0.0160(5) 0.0175(5) 0.0186(5) 0.0007(4) 0.0063(4) 0.0010(4)
    C8 0.0174(5) 0.0183(5) 0.0242(6) 0.0018(4) 0.0068(4) 0.0006(4)
    C9 0.0216(5) 0.0226(5) 0.0218(6) 0.0047(4) 0.0094(4) 0.0058(4)
    C10 0.0263(6) 0.0244(6) 0.0261(6) 0.0093(5) 0.0144(5) 0.0089(5)
    O4 0.020(3) 0.0189(18) 0.027(2) -0.0004(16) -0.0008(16) -0.0070(17)
    C11 0.0140(17) 0.025(2) 0.023(3) -0.0002(14) 0.003(2) -0.003(2)
    C12 0.028(2) 0.013(2) 0.0247(17) 0.0017(17) 0.0136(17) -0.0035(18)
    C13 0.0187(15) 0.014(2) 0.0185(19) -0.0006(19) 0.0035(12) -0.0019(15)
    O4X 0.0193(10) 0.014(2) 0.0229(18) 0.0024(14) 0.0063(11) -0.0018(12)
    C11X 0.029(3) 0.019(3) 0.031(2) -0.003(2) 0.014(2) -0.007(2)
    C12X 0.024(3) 0.0161(15) 0.036(5) 0.0023(18) 0.010(3) -0.008(3)
    C13X 0.016(2) 0.024(3) 0.035(3) 0.0092(16) 0.0019(18) 0.012(3)
    C14 0.0165(5) 0.0154(5) 0.0192(5) -0.0006(4) 0.0074(4) -0.0011(4)
    C15 0.0191(5) 0.0205(5) 0.0194(6) 0.0003(4) 0.0080(4) 0.0010(4)
    C16 0.0189(5) 0.0235(5) 0.0203(6) 0.0012(4) 0.0051(4) 0.0001(4)
    C17 0.0145(5) 0.0230(5) 0.0254(6) -0.0010(4) 0.0062(4) -0.0055(4)
    C18 0.0194(5) 0.0210(5) 0.0222(6) -0.0033(4) 0.0105(4) -0.0032(4)
    C19 0.0191(5) 0.0168(5) 0.0172(5) -0.0005(4) 0.0065(4) -0.0004(4)
_geom_special_details
;
All e.s.d.'s (except the e.s.d. in the dihedral angle between two l.s. planes)
are estimated using the full covariance matrix. The cell e.s.d.'s are taken
into account individually in the estimation of e.s.d.'s in distances, angles
and torsion angles; correlations between e.s.d.'s in cell parameters are only
used when they are defined by crystal symmetry. An approximate (isotropic)
treatment of cell e.s.d.'s is used for estimating e.s.d.'s involving l.s.
planes.
;
loop_
    _geom_bond_atom_site_label_1
    _geom_bond_atom_site_label_2
    _geom_bond_site_symmetry_2
    _geom_bond_distance
    _geom_bond_publ_flag
    Cl1 C19 . 1.7388(12) ?
    Cl2 C17 . 1.7373(12) ?
    O1 C1 . 1.3663(19) ?
    O1 C4 . 1.3668(15) ?
    O2 C5 . 1.2247(14) ?
    O3 C9 . 1.2249(16) ?
    C1 C2 . 1.329(3) ?
    C1 H1A . 0.9300 ?
    C2 C3 . 1.426(2) ?
    C2 H2A . 0.9300 ?
    C3 C4 . 1.3531(18) ?
    C3 H3A . 0.9300 ?
    C4 C5 . 1.4603(16) ?
    C5 C6 . 1.5077(16) ?
    C6 C7 . 1.5318(16) ?
    C6 H6A . 0.9700 ?
    C6 H6B . 0.9700 ?
    C7 C14 . 1.5177(15) ?
    C7 C8 . 1.5354(16) ?
    C7 H7A . 0.9800 ?
    C8 C9 . 1.5116(16) ?
    C8 H8A . 0.9700 ?
    C8 H8B . 0.9700 ?
    C9 C10 . 1.4596(18) ?
    C10 O4X . 1.234(5) ?
    C10 O4 . 1.289(10) ?
    C10 C13X . 1.427(16) ?
    C10 C13 . 1.499(7) ?
    O4 C11 . 1.324(14) ?
    C11 C12 . 1.386(13) ?
    C11 H11A . 0.9300 ?
    C12 C13 . 1.403(9) ?
    C12 H12A . 0.9300 ?
    C13 H13A . 0.9300 ?
    O4X C11X . 1.350(7) ?
    C11X C12X . 1.315(14) ?
    C11X H11B . 0.9300 ?
    C12X C13X . 1.466(18) ?
    C12X H12B . 0.9300 ?
    C13X H13B . 0.9300 ?
    C14 C15 . 1.3954(17) ?
    C14 C19 . 1.3988(16) ?
    C15 C16 . 1.3904(16) ?
    C15 H15A . 0.9300 ?
    C16 C17 . 1.3859(17) ?
    C16 H16A . 0.9300 ?
    C17 C18 . 1.3845(18) ?
    C18 C19 . 1.3888(16) ?
    C18 H18A . 0.9300 ?
loop_
    _geom_angle_atom_site_label_1
    _geom_angle_atom_site_label_2
    _geom_angle_atom_site_label_3
    _geom_angle_site_symmetry_1
    _geom_angle_site_symmetry_3
    _geom_angle
    _geom_angle_publ_flag
    C1 O1 C4 . . 105.77(12) ?
    C2 C1 O1 . . 111.13(13) ?
    C2 C1 H1A . . 124.4 ?
    O1 C1 H1A . . 124.4 ?
    C1 C2 C3 . . 106.75(13) ?
    C1 C2 H2A . . 126.6 ?
    C3 C2 H2A . . 126.6 ?
    C4 C3 C2 . . 105.87(13) ?
    C4 C3 H3A . . 127.1 ?
    C2 C3 H3A . . 127.1 ?
    C3 C4 O1 . . 110.47(11) ?
    C3 C4 C5 . . 130.85(12) ?
    O1 C4 C5 . . 118.59(11) ?
    O2 C5 C4 . . 121.26(11) ?
    O2 C5 C6 . . 122.77(10) ?
    C4 C5 C6 . . 115.93(10) ?
    C5 C6 C7 . . 113.04(9) ?
    C5 C6 H6A . . 109.0 ?
    C7 C6 H6A . . 109.0 ?
    C5 C6 H6B . . 109.0 ?
    C7 C6 H6B . . 109.0 ?
    H6A C6 H6B . . 107.8 ?
    C14 C7 C6 . . 113.36(9) ?
    C14 C7 C8 . . 108.96(9) ?
    C6 C7 C8 . . 111.30(9) ?
    C14 C7 H7A . . 107.7 ?
    C6 C7 H7A . . 107.7 ?
    C8 C7 H7A . . 107.7 ?
    C9 C8 C7 . . 113.62(10) ?
    C9 C8 H8A . . 108.8 ?
    C7 C8 H8A . . 108.8 ?
    C9 C8 H8B . . 108.8 ?
    C7 C8 H8B . . 108.8 ?
    H8A C8 H8B . . 107.7 ?
    O3 C9 C10 . . 120.79(11) ?
    O3 C9 C8 . . 123.03(11) ?
    C10 C9 C8 . . 116.14(11) ?
    O4X C10 O4 . . 115.7(4) ?
    O4X C10 C13X . . 115.4(6) ?
    O4X C10 C9 . . 120.0(3) ?
    O4 C10 C9 . . 123.6(4) ?
    C13X C10 C9 . . 124.4(6) ?
    O4 C10 C13 . . 105.1(4) ?
    C13X C10 C13 . . 104.7(6) ?
    C9 C10 C13 . . 130.8(3) ?
    C10 O4 C11 . . 112.9(8) ?
    O4 C11 C12 . . 110.9(10) ?
    O4 C11 H11A . . 124.5 ?
    C12 C11 H11A . . 124.5 ?
    C11 C12 C13 . . 104.7(8) ?
    C11 C12 H12A . . 127.7 ?
    C13 C12 H12A . . 127.7 ?
    C12 C13 C10 . . 106.3(6) ?
    C12 C13 H13A . . 126.8 ?
    C10 C13 H13A . . 126.8 ?
    C10 O4X C11X . . 105.8(6) ?
    C12X C11X O4X . . 113.5(8) ?
    C12X C11X H11B . . 123.2 ?
    O4X C11X H11B . . 123.2 ?
    C11X C12X C13X . . 105.4(11) ?
    C11X C12X H12B . . 127.3 ?
    C13X C12X H12B . . 127.3 ?
    C10 C13X C12X . . 99.7(10) ?
    C10 C13X H13B . . 130.1 ?
    C12X C13X H13B . . 130.1 ?
    C15 C14 C19 . . 116.42(10) ?
    C15 C14 C7 . . 121.74(10) ?
    C19 C14 C7 . . 121.72(10) ?
    C16 C15 C14 . . 122.28(11) ?
    C16 C15 H15A . . 118.9 ?
    C14 C15 H15A . . 118.9 ?
    C17 C16 C15 . . 118.80(12) ?
    C17 C16 H16A . . 120.6 ?
    C15 C16 H16A . . 120.6 ?
    C18 C17 C16 . . 121.34(11) ?
    C18 C17 Cl2 . . 119.24(9) ?
    C16 C17 Cl2 . . 119.42(10) ?
    C17 C18 C19 . . 118.19(11) ?
    C17 C18 H18A . . 120.9 ?
    C19 C18 H18A . . 120.9 ?
    C18 C19 C14 . . 122.92(11) ?
    C18 C19 Cl1 . . 117.07(9) ?
    C14 C19 Cl1 . . 120.01(9) ?
loop_
    _geom_torsion_atom_site_label_1
    _geom_torsion_atom_site_label_2
    _geom_torsion_atom_site_label_3
    _geom_torsion_atom_site_label_4
    _geom_torsion_site_symmetry_1
    _geom_torsion_site_symmetry_2
    _geom_torsion_site_symmetry_3
    _geom_torsion_site_symmetry_4
    _geom_torsion
    _geom_torsion_publ_flag
    C4 O1 C1 C2 . . . . 0.25(18) ?
    O1 C1 C2 C3 . . . . -0.04(19) ?
    C1 C2 C3 C4 . . . . -0.19(17) ?
    C2 C3 C4 O1 . . . . 0.35(15) ?
    C2 C3 C4 C5 . . . . -175.99(13) ?
    C1 O1 C4 C3 . . . . -0.37(15) ?
    C1 O1 C4 C5 . . . . 176.48(12) ?
    C3 C4 C5 O2 . . . . -178.14(13) ?
    O1 C4 C5 O2 . . . . 5.76(17) ?
    C3 C4 C5 C6 . . . . 4.29(19) ?
    O1 C4 C5 C6 . . . . -171.80(10) ?
    O2 C5 C6 C7 . . . . 1.96(16) ?
    C4 C5 C6 C7 . . . . 179.49(10) ?
    C5 C6 C7 C14 . . . . 67.88(13) ?
    C5 C6 C7 C8 . . . . -168.86(10) ?
    C14 C7 C8 C9 . . . . -162.04(10) ?
    C6 C7 C8 C9 . . . . 72.23(13) ?
    C7 C8 C9 O3 . . . . -1.98(17) ?
    C7 C8 C9 C10 . . . . 175.93(10) ?
    O3 C9 C10 O4X . . . . 175.4(3) ?
    C8 C9 C10 O4X . . . . -2.6(4) ?
    O3 C9 C10 O4 . . . . 5.5(6) ?
    C8 C9 C10 O4 . . . . -172.5(6) ?
    O3 C9 C10 C13X . . . . 0.1(8) ?
    C8 C9 C10 C13X . . . . -177.8(7) ?
    O3 C9 C10 C13 . . . . 176.6(4) ?
    C8 C9 C10 C13 . . . . -1.4(5) ?
    O4X C10 O4 C11 . . . . 2.2(11) ?
    C13X C10 O4 C11 . . . . -86(12) ?
    C9 C10 O4 C11 . . . . 172.5(7) ?
    C13 C10 O4 C11 . . . . -0.6(10) ?
    C10 O4 C11 C12 . . . . 0.8(14) ?
    O4 C11 C12 C13 . . . . -0.7(12) ?
    C11 C12 C13 C10 . . . . 0.3(9) ?
    O4X C10 C13 C12 . . . . -166(3) ?
    O4 C10 C13 C12 . . . . 0.1(7) ?
    C13X C10 C13 C12 . . . . 4.8(9) ?
    C9 C10 C13 C12 . . . . -172.2(4) ?
    O4 C10 O4X C11X . . . . -5.6(8) ?
    C13X C10 O4X C11X . . . . -0.6(9) ?
    C9 C10 O4X C11X . . . . -176.2(4) ?
    C13 C10 O4X C11X . . . . 9(3) ?
    C10 O4X C11X C12X . . . . -1.0(10) ?
    O4X C11X C12X C13X . . . . 2.0(14) ?
    O4X C10 C13X C12X . . . . 1.6(12) ?
    O4 C10 C13X C12X . . . . 96(12) ?
    C9 C10 C13X C12X . . . . 177.1(6) ?
    C13 C10 C13X C12X . . . . -0.2(11) ?
    C11X C12X C13X C10 . . . . -2.0(13) ?
    C6 C7 C14 C15 . . . . 41.31(15) ?
    C8 C7 C14 C15 . . . . -83.23(13) ?
    C6 C7 C14 C19 . . . . -142.87(11) ?
    C8 C7 C14 C19 . . . . 92.60(13) ?
    C19 C14 C15 C16 . . . . 1.82(17) ?
    C7 C14 C15 C16 . . . . 177.86(11) ?
    C14 C15 C16 C17 . . . . -0.04(18) ?
    C15 C16 C17 C18 . . . . -1.23(18) ?
    C15 C16 C17 Cl2 . . . . 178.40(9) ?
    C16 C17 C18 C19 . . . . 0.61(18) ?
    Cl2 C17 C18 C19 . . . . -179.03(9) ?
    C17 C18 C19 C14 . . . . 1.33(17) ?
    C17 C18 C19 Cl1 . . . . -177.82(9) ?
    C15 C14 C19 C18 . . . . -2.49(17) ?
    C7 C14 C19 C18 . . . . -178.53(11) ?
    C15 C14 C19 Cl1 . . . . 176.63(9) ?
    C7 C14 C19 Cl1 . . . . 0.59(15) ?
loop_
    _geom_hbond_atom_site_label_D
    _geom_hbond_atom_site_label_H
    _geom_hbond_atom_site_label_A
    _geom_hbond_site_symmetry_A
    _geom_hbond_distance_DH
    _geom_hbond_distance_HA
    _geom_hbond_distance_DA
    _geom_hbond_angle_DHA
    _geom_hbond_publ_flag
    C6 H6A O3 . 0.9700 2.5300 3.1213(16) 119.00 y
    C6 H6B O2 4_575 0.9700 2.4900 3.3194(15) 143.00 y
    C7 H7A Cl1 . 0.9800 2.5700 3.0739(12) 112.00 y
    C8 H8B O2 4_575 0.9700 2.5600 3.4492(15) 152.00 y
    C1 H1A Cg1 2_655 0.9300 2.9700 3.6095(16) 127.00 y
