# Supplementary material for: 3-(2,4-Dichloro­phen­yl)-1,5-di-2-furylpentane-1,5-dione
Source: Acta Crystallogr Sect E Struct Rep Online. 2009 Jan 17;65(Pt 2):o336–7. doi: 10.1107/S1600536809001548 (PMC2968225; doi:10.1107/S1600536809001548)
Supplement: Supplementary file 2 [file e-65-0o336-Isup2.hkl]

# 
# h,k,l, Fc-squared, Fo-squared, sigma(Fo-squared) and status flag 
# 
data_I
_shelx_title ' patil143_0m in P2(1)/c  (100K)' 
_shelx_refln_list_code          4 
_shelx_F_calc_maximum      172.34 
_exptl_crystal_F_000       776.00 
_reflns_d_resolution_high  0.6431 
 
loop_ 
 _symmetry_equiv_pos_as_xyz 
 'x, y, z' 
 '-x, y+1/2, -z+1/2' 
 '-x, -y, -z' 
 'x, -y-1/2, z-1/2' 
 
_cell_length_a     9.9116 
_cell_length_b    17.7480 
_cell_length_c    10.1173 
_cell_angle_alpha  90.000 
_cell_angle_beta  107.612 
_cell_angle_gamma  90.000 
 
_shelx_F_squared_multiplier     1.000 
 
loop_ 
 _refln_index_h 
 _refln_index_k 
 _refln_index_l 
 _refln_F_squared_calc 
 _refln_F_squared_meas 
 _refln_F_squared_sigma 
 _refln_observed_status 
   2   0   0    13619.24    11286.38    605.20 o 
   4   0   0     8810.51     8516.79    122.12 o 
   5   0   0     1001.79     1034.94     20.63 o 
   6   0   0     2428.15     2652.08     39.21 o 
   7   0   0      157.18      175.09      7.56 o 
   8   0   0      287.18      321.47     16.46 o 
   9   0   0       76.40      136.72     12.88 o 
  10   0   0     1578.32     1519.67     37.20 o 
  11   0   0      383.97      361.87     20.80 o 
  12   0   0        5.37       10.91      5.73 o 
  13   0   0      662.38      792.64     25.85 o 
  14   0   0      919.47     1026.32     45.32 o 
   1   1   0        9.19       17.42      2.27 o 
   2   1   0      409.40      416.47     10.81 o 
   3   1   0     1293.65     1342.68     26.80 o 
   4   1   0     1283.98     1474.94     18.12 o 
   5   1   0     2972.09     3231.92     31.35 o 
   6   1   0      778.04      727.66     10.37 o 
   7   1   0        2.67        6.12      1.77 o 
   8   1   0     1167.71     1041.90     15.69 o 
   9   1   0      138.14      158.60      6.78 o 
  10   1   0       46.56       35.47      4.43 o 
  11   1   0       11.92       13.83      4.09 o 
  12   1   0      484.07      540.48     14.33 o 
  13   1   0      393.33      443.71     13.24 o 
  14   1   0      174.02      204.78     16.33 o 
   0   2   0      424.18      389.11     49.96 o 
   1   2   0      210.00      221.96      4.23 o 
   2   2   0    12665.94    12047.74    212.63 o 
   3   2   0      405.75      417.80      8.91 o 
   4   2   0     4100.35     4509.77     47.73 o 
   5   2   0      502.87      488.01      8.15 o 
   6   2   0      105.73       89.70      4.12 o 
   7   2   0       70.95       73.02      3.57 o 
   8   2   0        0.39        0.34      1.91 o 
   9   2   0       73.78       64.58      5.91 o 
  10   2   0      116.51      125.25      6.47 o 
  11   2   0      376.48      363.09     13.50 o 
  12   2   0        3.66        3.28      3.35 o 
  13   2   0      161.28      201.38     18.90 o 
  14   2   0       51.87       40.65      7.68 o 
   2   3   0      223.31      251.92      5.25 o 
   3   3   0    12361.87    11998.38    266.44 o 
   4   3   0      138.84      167.70      4.07 o 
   5   3   0      123.63      145.56      4.59 o 
   6   3   0      116.64      115.85      4.63 o 
   7   3   0     3459.81     3362.64     36.83 o 
   8   3   0      249.50      215.39      8.49 o 
   9   3   0      143.93      130.37      5.86 o 
  10   3   0      191.81      214.48     10.85 o 
  11   3   0     1084.41     1064.35     20.07 o 
  12   3   0        9.91       13.16      4.66 o 
  13   3   0        0.74       -0.82      4.41 o 
  14   3   0      310.73      316.94     25.21 o 
   0   4   0     6493.46     6947.80    126.07 o 
   1   4   0     2303.84     2364.17     62.87 o 
   2   4   0       34.72       53.48      2.90 o 
   3   4   0      414.13      428.22      9.12 o 
   4   4   0      680.17      682.36      8.90 o 
   5   4   0      494.08      455.20      6.60 o 
   6   4   0       14.77       26.70      2.04 o 
   7   4   0       15.95       18.82      2.46 o 
   8   4   0       48.66       35.07      3.34 o 
   9   4   0      300.19      258.03      7.74 o 
  10   4   0        3.59        4.32      2.74 o 
  11   4   0       47.26       43.57      7.42 o 
  12   4   0       25.27       27.56      5.16 o 
  13   4   0        2.98        6.76      6.59 o 
  14   4   0        2.83        2.12      6.53 o 
   1   5   0     1921.91     1974.50     28.09 o 
   2   5   0      668.71      667.26      9.49 o 
   3   5   0      524.67      553.78     12.07 o 
   4   5   0        3.35        7.99      1.56 o 
   5   5   0      125.61      130.68      3.03 o 
   6   5   0      839.73      926.37     12.34 o 
   7   5   0      123.57      127.67      4.83 o 
   8   5   0      413.22      355.73      8.37 o 
   9   5   0       14.87       18.37      2.71 o 
  10   5   0       87.34       73.49      5.52 o 
  11   5   0       15.42       15.84      4.30 o 
  12   5   0       57.58       59.62      6.47 o 
  13   5   0      122.92      111.98     12.09 o 
  14   5   0        6.09        5.87      7.04 o 
   0   6   0      339.20      407.70     11.71 o 
   1   6   0     1707.94     1733.09     22.71 o 
   2   6   0      929.55     1029.94     12.79 o 
   3   6   0     2244.10     2291.52     36.83 o 
   4   6   0      326.22      326.88      6.97 o 
   5   6   0     1338.66     1355.39     17.14 o 
   6   6   0      183.35      172.40      4.54 o 
   7   6   0       13.54       12.17      2.06 o 
   8   6   0       41.12       41.70      3.40 o 
   9   6   0      500.34      534.54     12.93 o 
  10   6   0        1.61        5.10      2.88 o 
  11   6   0       29.39       29.83      6.32 o 
  12   6   0        1.78        4.23      5.15 o 
  13   6   0      173.11      168.16     12.87 o 
  14   6   0        1.99       -1.22      6.50 o 
   1   7   0        0.83        8.54      1.91 o 
   2   7   0       26.27       11.85      1.71 o 
   3   7   0     2075.95     2027.02     30.27 o 
   4   7   0      401.49      489.82     13.59 o 
   5   7   0      177.01      211.84      6.44 o 
   6   7   0       14.85       20.30      2.49 o 
   7   7   0      803.55      799.42     18.14 o 
   8   7   0      790.42      743.19     14.82 o 
   9   7   0      276.66      273.73      9.11 o 
  10   7   0       70.22       66.13      7.14 o 
  11   7   0      481.60      447.58     18.14 o 
  12   7   0       28.32       18.39     10.42 o 
  13   7   0        2.40        9.67      6.22 o 
  14   7   0       35.96       27.95      8.19 o 
   0   8   0     1198.71     1153.20     19.23 o 
   1   8   0       21.60       17.43      2.10 o 
   2   8   0     2896.92     3207.00     48.06 o 
   3   8   0       49.51       61.23      3.44 o 
   4   8   0      419.11      472.77     22.52 o 
   5   8   0     4368.31     4324.13     53.61 o 
   6   8   0       72.26       77.97      5.12 o 
   7   8   0       63.68       70.37      7.62 o 
   8   8   0      422.52      412.56     13.03 o 
   9   8   0      278.67      284.53     11.83 o 
  10   8   0      392.40      372.29     14.27 o 
  11   8   0      312.32      338.25     17.50 o 
  12   8   0       13.09       10.84      5.93 o 
  13   8   0        4.27       -3.08      5.70 o 
  14   8   0       64.07       56.44     17.76 o 
   1   9   0      629.88      579.86      8.61 o 
   2   9   0      718.28      691.61     11.65 o 
   3   9   0     1223.78     1262.90     19.28 o 
   4   9   0       82.18       73.05      4.51 o 
   5   9   0      364.21      379.80      9.54 o 
   6   9   0     2114.18     2053.91     30.28 o 
   7   9   0       44.17       34.81      4.21 o 
   8   9   0      188.86      192.14      8.67 o 
   9   9   0      210.12      190.70     11.19 o 
  10   9   0       43.31       33.67      6.06 o 
  11   9   0       52.89       33.93      6.50 o 
  12   9   0      170.81      182.07     11.51 o 
  13   9   0      140.36      141.48     12.78 o 
   0  10   0     8312.88     8429.99    112.90 o 
   1  10   0        0.02       -0.58      1.03 o 
   2  10   0      143.42      138.37      6.70 o 
   3  10   0      554.13      527.55     12.82 o 
   4  10   0      807.01      801.07     13.15 o 
   5  10   0      424.43      410.33     10.29 o 
   6  10   0     2417.72     2436.37     34.78 o 
   7  10   0      423.06      387.94     11.12 o 
   8  10   0      687.19      673.78     15.93 o 
   9  10   0        7.99        5.74      3.89 o 
  10  10   0      182.48      188.43     11.08 o 
  11  10   0      246.88      239.91     23.05 o 
  12  10   0       29.88       39.38      6.93 o 
  13  10   0        1.58        0.18      6.42 o 
   1  11   0       66.24       78.40      4.75 o 
   2  11   0     1668.72     1545.09     26.37 o 
   3  11   0       83.66       96.37      6.84 o 
   4  11   0      217.99      218.77      9.98 o 
   5  11   0      188.95      214.21     13.57 o 
   6  11   0      128.64      139.78      9.03 o 
   7  11   0       41.03       37.32      4.21 o 
   8  11   0       42.83       38.21      4.55 o 
   9  11   0      155.76      164.00      9.24 o 
  10  11   0       71.76       61.24      6.72 o 
  11  11   0       44.02       45.04      9.69 o 
  12  11   0       79.08       72.02      8.29 o 
  13  11   0       64.18       57.03      8.25 o 
   0  12   0      761.80      773.92     16.47 o 
   1  12   0      399.91      422.95      7.94 o 
   2  12   0      139.99      141.45      7.13 o 
   3  12   0       35.67       36.41      4.93 o 
   4  12   0      354.60      290.96     16.73 o 
   5  12   0      662.51      689.37     17.89 o 
   6  12   0      225.21      208.88      8.76 o 
   7  12   0        8.40        3.76      3.25 o 
   8  12   0      183.39      190.99      9.60 o 
   9  12   0      113.84      102.52      7.22 o 
  10  12   0      237.19      233.01     11.43 o 
  11  12   0        0.89        7.37      4.81 o 
  12  12   0       38.61       26.77      7.13 o 
  13  12   0        5.37       -3.19      5.76 o 
   1  13   0        7.84        9.99      2.10 o 
   2  13   0      150.58      147.37      6.84 o 
   3  13   0      330.06      358.91     13.02 o 
   4  13   0      847.40      816.61     18.96 o 
   5  13   0      315.30      279.26     12.77 o 
   6  13   0      172.74      176.37      9.52 o 
   7  13   0      599.89      591.75     15.56 o 
   8  13   0       89.91       70.93      6.01 o 
   9  13   0       50.36       39.36      5.25 o 
  10  13   0       43.27       27.72      5.72 o 
  11  13   0       37.16       26.35      6.19 o 
  12  13   0       12.15        7.99      6.41 o 
   0  14   0     3168.28     3229.62     56.28 o 
   1  14   0      274.53      255.28      7.47 o 
   2  14   0      731.50      699.70     21.80 o 
   3  14   0       15.61        5.42      3.22 o 
   4  14   0     1755.36     1776.14     32.59 o 
   5  14   0      536.43      530.45     24.92 o 
   6  14   0      663.87      663.98     18.75 o 
   7  14   0      575.99      564.48     15.38 o 
   8  14   0      314.82      321.04     12.38 o 
   9  14   0        0.24        0.65      3.60 o 
  10  14   0      291.30      312.24     13.22 o 
  11  14   0      274.06      302.55     16.23 o 
  12  14   0       82.00       78.34      9.73 o 
   1  15   0      214.28      218.41      7.81 o 
   2  15   0      113.36      129.29      6.43 o 
   3  15   0        0.01        3.01      3.10 o 
   4  15   0        1.49        4.74      3.25 o 
   5  15   0       31.08       21.62      4.53 o 
   6  15   0      608.55      596.41     19.76 o 
   7  15   0      435.36      428.62     15.79 o 
   8  15   0       18.05       14.76      4.66 o 
   9  15   0       31.79       23.34      5.65 o 
  10  15   0        1.38       -0.41      4.44 o 
  11  15   0        3.44        6.98      5.48 o 
  12  15   0        0.26        0.86      6.29 o 
   0  16   0      199.84      185.23     10.66 o 
   1  16   0       24.11       19.20      3.78 o 
   2  16   0        9.69        8.94      2.81 o 
   3  16   0      145.95      153.38     10.43 o 
   4  16   0       31.71       39.43      5.07 o 
   5  16   0      188.77      178.45     14.98 o 
   6  16   0      203.16      206.72     11.38 o 
   7  16   0      247.74      240.64     12.75 o 
   8  16   0       19.27       19.09      4.85 o 
   9  16   0      120.04      130.75     10.59 o 
  10  16   0        5.72        1.21      4.85 o 
  11  16   0       14.64       11.11      5.99 o 
   1  17   0     1589.52     1599.71     30.84 o 
   2  17   0      118.93      124.85     10.04 o 
   3  17   0      563.45      544.15     13.68 o 
   4  17   0      254.59      255.21     10.53 o 
   5  17   0      210.66      196.21     10.00 o 
   6  17   0       70.67       64.58      8.37 o 
   7  17   0      516.99      545.94     18.45 o 
   8  17   0        4.82        7.71      5.13 o 
   9  17   0       33.82       34.02      6.52 o 
  10  17   0       13.42       14.61      6.50 o 
  11  17   0      140.07      173.18     11.76 o 
   0  18   0      186.59      164.77      9.52 o 
   1  18   0      305.37      328.78      9.28 o 
   2  18   0      440.97      437.67     15.58 o 
   3  18   0       50.90       47.90      4.59 o 
   4  18   0       37.60       38.56      7.71 o 
   5  18   0      426.82      414.63     15.33 o 
   6  18   0      114.95      128.26      9.03 o 
   7  18   0        5.79        4.08      4.43 o 
   8  18   0       64.96       65.06      8.53 o 
   9  18   0       49.14       49.69      7.27 o 
  10  18   0      156.49      181.14     19.31 o 
  11  18   0       25.09       30.79      9.26 o 
   1  19   0      115.34      115.21     10.32 o 
   2  19   0       24.16       33.73      4.33 o 
   3  19   0      516.90      582.09     22.79 o 
   4  19   0      376.74      376.74     11.32 o 
   5  19   0        0.12        3.06      3.71 o 
   6  19   0      312.52      299.45     12.89 o 
   7  19   0      230.47      245.48     18.44 o 
   8  19   0        4.66       -0.25      4.72 o 
   9  19   0       12.33       13.63      6.23 o 
  10  19   0        2.44        8.32      6.13 o 
   0  20   0      887.86      925.43     29.21 o 
   1  20   0        0.00        2.88      3.64 o 
   2  20   0       25.62       13.86      3.58 o 
   3  20   0        6.18        7.64      3.15 o 
   4  20   0      131.25      144.16      7.47 o 
   5  20   0        5.29        5.32      3.52 o 
   6  20   0       66.90       79.89      7.92 o 
   7  20   0       14.41        9.41      5.21 o 
   8  20   0        5.61        5.90      5.32 o 
   9  20   0        0.49        1.64      6.02 o 
  10  20   0      111.97      118.55     14.47 o 
   1  21   0        8.24        6.49      3.16 o 
   2  21   0       86.48       95.75      6.95 o 
   3  21   0        0.34        1.06      2.90 o 
   4  21   0       10.04       11.77      3.63 o 
   5  21   0       86.72       94.61      9.49 o 
   6  21   0        0.30        3.35      3.81 o 
   7  21   0       28.72       25.36      7.59 o 
   8  21   0       50.56       38.59      7.14 o 
   9  21   0       25.07       24.05      7.55 o 
   0  22   0       77.98       77.15     12.84 o 
   1  22   0        0.05        5.75      5.59 o 
   2  22   0      109.30      116.19     13.22 o 
   3  22   0        7.06       11.28      3.18 o 
   4  22   0        0.07        3.00      3.13 o 
   5  22   0       26.57       26.35      4.35 o 
   6  22   0       59.44       44.00      5.54 o 
   7  22   0       57.52       42.95      5.81 o 
   8  22   0        1.20        3.44      5.54 o 
   1  23   0        3.16        3.70      6.18 o 
   2  23   0       17.84       13.46      5.70 o 
   3  23   0        0.98        4.86      5.19 o 
   4  23   0       40.82       36.63      5.47 o 
   5  23   0        0.14       -2.19      4.16 o 
   6  23   0        6.40        5.21      5.07 o 
   7  23   0        1.97        2.72      3.93 o 
   8  23   0        1.33        8.47     11.05 o 
   0  24   0      254.28      227.57     21.05 o 
   1  24   0       10.56       15.35      7.67 o 
   2  24   0       23.13       18.77      6.69 o 
   3  24   0       27.68       29.11      7.62 o 
   4  24   0      172.17      190.16     14.23 o 
   5  24   0        2.13       -0.87      3.98 o 
   6  24   0       97.72       90.85      8.03 o 
   7  24   0        0.44       -3.30      6.13 o 
   1  25   0        0.34       -0.99      6.57 o 
   2  25   0        2.54        2.35      5.73 o 
   3  25   0       25.56       17.62      6.87 o 
   4  25   0        0.60        6.09      6.43 o 
   5  25   0        0.66        6.08      6.65 o 
   6  25   0        1.48        3.22     11.53 o 
   0  26   0      103.77       91.03     25.03 o 
   1  26   0       57.93       44.00      8.59 o 
   2  26   0       21.75       24.57      7.43 o 
   3  26   0       18.43       18.33      7.48 o 
   4  26   0        0.60        4.69     11.39 o 
   1  27   0       90.46       54.69     15.65 o 
   2  27   0       13.20       22.84     13.20 o 
 -14   1   1       17.71       19.99      4.85 o 
 -13   1   1       36.84       37.16      5.36 o 
 -12   1   1       26.88       21.20      4.19 o 
 -11   1   1      481.77      479.72     14.36 o 
 -10   1   1      154.71      146.29      9.17 o 
  -9   1   1     1154.43     1126.74     17.10 o 
  -8   1   1       56.19       55.21      3.51 o 
  -7   1   1      786.22      757.49     12.56 o 
  -6   1   1      579.78      575.79      8.41 o 
  -5   1   1     4109.74     3998.07     35.63 o 
  -4   1   1     1312.39     1330.28     18.24 o 
  -3   1   1      853.23      887.51     22.15 o 
  -2   1   1     1405.60     1330.89     59.90 o 
  -1   1   1      186.11      186.98     14.32 o 
   0   1   1      608.12      695.83     15.70 o 
   1   1   1      294.93      261.35      5.93 o 
   2   1   1       59.36       89.41      2.30 o 
   3   1   1     2573.92     2747.03     28.42 o 
   4   1   1      931.95      858.81     10.40 o 
   5   1   1      474.80      453.54      6.97 o 
   6   1   1       59.61       67.02      2.91 o 
   7   1   1      223.19      206.84      5.76 o 
   8   1   1      980.50      957.39     17.61 o 
   9   1   1      258.29      247.97      8.59 o 
  10   1   1        0.09        5.85      3.11 o 
  11   1   1        6.42       11.03      3.54 o 
  12   1   1      556.10      644.59     18.88 o 
  13   1   1        7.50        9.99      5.14 o 
  14   1   1        0.57        0.45      6.41 o 
 -14   2   1      291.02      323.80     25.79 o 
 -13   2   1       83.49       97.87      7.05 o 
 -12   2   1       27.01       31.34      4.43 o 
 -11   2   1     1358.75     1401.62     23.55 o 
 -10   2   1        1.81        1.83      2.38 o 
  -9   2   1       27.56       17.37      2.85 o 
  -8   2   1      424.12      411.58      8.43 o 
  -7   2   1      350.48      324.86      6.45 o 
  -6   2   1       23.27       19.99      2.07 o 
  -5   2   1     1258.24     1310.84     16.02 o 
  -4   2   1        0.98        0.66      1.08 o 
  -3   2   1     2872.48     2921.25     40.93 o 
  -2   2   1      390.92      376.96      8.41 o 
  -1   2   1     3567.58     3598.25     66.49 o 
   0   2   1     1097.82     1123.65     17.41 o 
   1   2   1     2532.27     2493.42     32.15 o 
   2   2   1    13593.66    13191.29    223.00 o 
   3   2   1    13325.32    12883.44    129.54 o 
   4   2   1     3470.38     3754.01     37.75 o 
   5   2   1      360.94      360.20      5.99 o 
   6   2   1      150.82      153.12      4.53 o 
   7   2   1     1727.70     1661.23     20.68 o 
   8   2   1        0.44        0.64      1.98 o 
   9   2   1      203.65      174.75      6.97 o 
  10   2   1      223.98      220.82      8.48 o 
  11   2   1        8.64        6.22      3.27 o 
  12   2   1       20.47       28.05      5.73 o 
  13   2   1        0.04        6.15      4.82 o 
  14   2   1       21.75       19.54      7.82 o 
 -14   3   1        0.37        9.33      6.57 o 
 -13   3   1       80.06       93.82      9.94 o 
 -12   3   1      149.75      143.42      7.89 o 
 -11   3   1        1.73        2.99      2.79 o 
 -10   3   1       53.22       64.13      4.72 o 
  -9   3   1      436.23      469.35     10.45 o 
  -8   3   1      561.30      517.88      8.90 o 
  -7   3   1      134.12      120.95      4.08 o 
  -6   3   1      564.73      583.51      8.48 o 
  -5   3   1     3787.79     4028.92     38.09 o 
  -4   3   1      317.23      357.22      6.34 o 
  -3   3   1     2184.68     2232.17     36.93 o 
  -2   3   1        2.09       10.29      3.32 o 
  -1   3   1     8305.77     8649.03    155.95 o 
   0   3   1      251.12      263.44     11.98 o 
   1   3   1      205.38      276.29      8.83 o 
   2   3   1     7483.58     7570.10    116.11 o 
   3   3   1      159.43      160.83      3.68 o 
   4   3   1     1222.59     1434.97     16.90 o 
   5   3   1      240.72      203.15      6.50 o 
   6   3   1      317.49      291.66      6.10 o 
   7   3   1      192.42      171.77      5.73 o 
   8   3   1      697.70      633.38     12.78 o 
   9   3   1      342.95      307.92      9.78 o 
  10   3   1      131.58      125.39      7.71 o 
  11   3   1      154.18      155.49      9.52 o 
  12   3   1      838.86      972.81     24.54 o 
  13   3   1        0.49        1.30      4.79 o 
  14   3   1       83.67       77.31     16.34 o 
 -14   4   1      241.89      299.50     18.03 o 
 -13   4   1      510.62      570.71     33.98 o 
 -12   4   1      117.03      136.26      9.07 o 
 -11   4   1      400.88      397.74     15.16 o 
 -10   4   1      424.64      411.00     14.70 o 
  -9   4   1      195.73      224.90      6.80 o 
  -8   4   1      104.57      106.65      4.91 o 
  -7   4   1      492.86      501.56      8.78 o 
  -6   4   1      693.16      656.43      9.41 o 
  -5   4   1     1108.25     1159.81     13.29 o 
  -4   4   1     5708.85     5673.86     55.95 o 
  -3   4   1      178.44      158.87      4.51 o 
  -2   4   1       49.01       28.83      1.78 o 
  -1   4   1     3245.89     3490.26     38.07 o 
   0   4   1    29699.56    27609.06    292.90 o 
   1   4   1     3355.81     3479.71     43.24 o 
   2   4   1     2959.29     2911.29    104.44 o 
   3   4   1       41.46       40.42      2.22 o 
   4   4   1     1209.12     1278.11     16.90 o 
   5   4   1     7265.84     7421.78     67.00 o 
   6   4   1      147.85      140.48      6.50 o 
   7   4   1       42.95       39.80      3.70 o 
   8   4   1       78.56       82.21      4.54 o 
   9   4   1      755.19      787.11     15.99 o 
  10   4   1      456.99      470.89     14.00 o 
  11   4   1       54.92       61.14      6.94 o 
  12   4   1      105.46      126.24      9.43 o 
  13   4   1       64.45       69.27      7.72 o 
  14   4   1       75.15       74.38     10.80 o 
 -14   5   1      239.05      275.41     18.06 o 
 -13   5   1        2.23        8.33      5.86 o 
 -12   5   1      305.22      316.64     15.02 o 
 -11   5   1      332.71      348.92     12.84 o 
 -10   5   1      165.75      162.06      6.01 o 
  -9   5   1      247.28      220.30     12.72 o 
  -8   5   1     2317.88     2265.91     28.72 o 
  -7   5   1       68.33       68.23      4.65 o 
  -6   5   1        2.45        2.54      1.33 o 
  -5   5   1      185.48      148.27      3.96 o 
  -4   5   1     8249.95     8103.95     78.26 o 
  -3   5   1      133.83       92.56      2.61 o 
  -2   5   1      453.50      436.04      6.75 o 
  -1   5   1      499.04      496.18      7.75 o 
   0   5   1    22590.57    21232.33    221.39 o 
   1   5   1     2595.55     2697.66     31.02 o 
   2   5   1     1017.59     1012.41     14.82 o 
   3   5   1      545.81      665.97      8.54 o 
   4   5   1       89.72       81.60      6.94 o 
   5   5   1      289.92      345.30      8.09 o 
   6   5   1     1448.63     1464.19     23.36 o 
   7   5   1      222.61      225.97      7.74 o 
   8   5   1      173.35      127.32      9.58 o 
   9   5   1      157.74      165.47      8.23 o 
  10   5   1      585.51      557.73     15.38 o 
  11   5   1      452.75      448.41     16.29 o 
  12   5   1       28.01       25.48      6.51 o 
  13   5   1      191.86      221.96     15.57 o 
  14   5   1       71.64       64.15     11.38 o 
 -14   6   1      152.70      158.72     15.25 o 
 -13   6   1      180.09      206.53     13.64 o 
 -12   6   1      381.89      398.68     16.92 o 
 -11   6   1      279.96      263.85     23.63 o 
 -10   6   1      135.27      129.48      8.25 o 
  -9   6   1       54.26       45.97      4.39 o 
  -8   6   1       43.69       38.55      3.10 o 
  -7   6   1      148.16      138.67      6.45 o 
  -6   6   1     2083.72     1916.00     23.14 o 
  -5   6   1        0.29        0.84      0.92 o 
  -4   6   1      639.85      636.46      7.97 o 
  -3   6   1      330.42      441.29      7.14 o 
  -2   6   1     2575.77     2473.86     31.23 o 
  -1   6   1      435.45      405.80      7.19 o 
   0   6   1     1562.58     1763.96     23.92 o 
   1   6   1     1080.84     1129.67     14.43 o 
   2   6   1     2764.04     2918.89     46.16 o 
   3   6   1        0.01        0.16      0.83 o 
   4   6   1        1.39        8.59      1.75 o 
   5   6   1     2898.10     3006.85     32.38 o 
   6   6   1        9.39       13.42      2.36 o 
   7   6   1      111.86      110.27      5.96 o 
   8   6   1     2072.56     2055.95     31.36 o 
   9   6   1      211.59      240.39     14.92 o 
  10   6   1       39.15       34.58      6.08 o 
  11   6   1      192.16      187.32      9.74 o 
  12   6   1       83.91       99.76      9.20 o 
  13   6   1       89.79       87.64     11.60 o 
 -14   7   1       10.14       14.58      6.98 o 
 -13   7   1       14.05       16.71      6.62 o 
 -12   7   1      125.01      126.67     10.90 o 
 -11   7   1        0.69        3.49      3.69 o 
 -10   7   1      171.46      169.48     17.47 o 
  -9   7   1       82.84       87.15      5.41 o 
  -8   7   1      286.91      269.83      8.13 o 
  -7   7   1      819.10      810.05     14.49 o 
  -6   7   1      799.40      801.62     12.92 o 
  -5   7   1      655.78      617.42      8.72 o 
  -4   7   1     1770.43     1883.44     20.10 o 
  -3   7   1      146.24      156.45      4.96 o 
  -2   7   1        3.66        7.27      1.46 o 
  -1   7   1      701.95      754.59     12.72 o 
   0   7   1     4670.27     4641.88     47.66 o 
   1   7   1      788.75      835.37     10.90 o 
   2   7   1      207.47      185.58      6.33 o 
   3   7   1        9.34        5.73      0.94 o 
   4   7   1       11.71        2.25      1.27 o 
   5   7   1      655.82      677.98     10.54 o 
   6   7   1       38.28       43.28      3.21 o 
   7   7   1      117.45      100.50      5.78 o 
   8   7   1       79.16       77.38      5.48 o 
   9   7   1       11.74       10.39      4.06 o 
  10   7   1       26.29       17.24      3.85 o 
  11   7   1        5.98        3.37      3.45 o 
  12   7   1      130.36      143.30     11.85 o 
  13   7   1      187.24      191.70     29.38 o 
 -14   8   1        5.85        0.48      6.02 o 
 -13   8   1       50.43       50.53      9.07 o 
 -12   8   1       40.99       58.79      6.84 o 
 -11   8   1       69.42       76.41      7.06 o 
 -10   8   1       45.70       36.65      5.85 o 
  -9   8   1      232.64      228.88     11.20 o 
  -8   8   1      530.18      544.09     15.00 o 
  -7   8   1      495.22      501.04     12.29 o 
  -6   8   1      183.73      191.47      9.52 o 
  -5   8   1        2.02        6.40      2.53 o 
  -4   8   1       42.41       60.07      3.80 o 
  -3   8   1     1964.72     2076.62     28.29 o 
  -2   8   1     3951.14     4086.32     50.84 o 
  -1   8   1      130.39      173.67      6.14 o 
   0   8   1      977.80      947.70     11.74 o 
   1   8   1      726.66      830.01     11.20 o 
   2   8   1     1160.82     1206.39     31.90 o 
   3   8   1     1160.04     1119.80     12.86 o 
   4   8   1       80.29       87.61      3.30 o 
   5   8   1        0.31        1.41      1.40 o 
   6   8   1      306.35      277.27      6.41 o 
   7   8   1      296.15      287.30      8.06 o 
   8   8   1       36.59       33.39      4.49 o 
   9   8   1        4.37        4.58      3.09 o 
  10   8   1      420.38      422.25     16.79 o 
  11   8   1      151.96      157.10     10.63 o 
  12   8   1       66.87       61.08      8.97 o 
  13   8   1       22.17       36.14      8.25 o 
 -14   9   1        0.94       -0.98      6.42 o 
 -13   9   1        3.80       10.58      6.47 o 
 -12   9   1      158.32      146.82      9.53 o 
 -11   9   1      176.46      186.02     11.38 o 
 -10   9   1      239.88      235.65     10.84 o 
  -9   9   1      243.03      242.13     10.19 o 
  -8   9   1       53.54       41.41      6.51 o 
  -7   9   1     1537.97     1515.76     23.14 o 
  -6   9   1     1087.72     1098.26     17.67 o 
  -5   9   1      276.14      238.64      7.81 o 
  -4   9   1     3078.90     3200.80     37.56 o 
  -3   9   1     1963.89     2101.92     26.55 o 
  -2   9   1       48.75       77.89      3.76 o 
  -1   9   1       20.02       18.20      3.86 o 
   0   9   1     1006.92      965.70     12.95 o 
   1   9   1     1660.76     1606.59     18.85 o 
   2   9   1       15.17       16.96      2.27 o 
   3   9   1        0.25        1.72      1.11 o 
   4   9   1       84.19       66.29      3.41 o 
   5   9   1     1287.31     1357.44     17.54 o 
   6   9   1      717.89      759.48     11.96 o 
   7   9   1        1.64        2.22      2.22 o 
   8   9   1       42.87       32.20      6.51 o 
   9   9   1       15.37       14.70      4.47 o 
  10   9   1      131.96      146.96     10.11 o 
  11   9   1       13.41        6.77      4.81 o 
  12   9   1       12.40       10.83      5.35 o 
  13   9   1       44.41       37.63      8.30 o 
 -13  10   1        5.95        4.50      6.29 o 
 -12  10   1        0.01        0.19      4.34 o 
 -11  10   1      124.53      132.45     10.13 o 
 -10  10   1       20.10       16.19      4.57 o 
  -9  10   1       35.81       37.46      5.15 o 
  -8  10   1       91.34       91.30      6.93 o 
  -7  10   1        6.62        5.86      2.64 o 
  -6  10   1      894.14      858.92     15.26 o 
  -5  10   1      673.77      684.19     14.13 o 
  -4  10   1       10.92       20.23      2.47 o 
  -3  10   1       15.12        7.33      1.61 o 
  -2  10   1        4.34       12.56      2.40 o 
  -1  10   1      251.03      238.09      7.49 o 
   0  10   1     3940.39     4437.75     40.85 o 
   1  10   1       29.58       21.69      1.98 o 
   2  10   1      244.97      232.04      6.20 o 
   3  10   1       18.04       13.74      1.41 o 
   4  10   1       19.89       21.27      4.01 o 
   5  10   1       99.52      110.33      9.97 o 
   6  10   1      197.15      192.74      7.77 o 
   7  10   1      411.45      404.31     17.44 o 
   8  10   1       40.53       33.28      4.89 o 
   9  10   1      330.08      321.73     13.16 o 
  10  10   1        1.52        2.25      4.50 o 
  11  10   1       93.04      114.98     11.11 o 
  12  10   1       19.30       11.26      5.69 o 
  13  10   1       11.84        9.50      7.12 o 
 -13  11   1       15.75       14.93      5.73 o 
 -12  11   1       18.89       17.04      6.00 o 
 -11  11   1       70.51       65.91     14.53 o 
 -10  11   1       64.91       55.80      6.36 o 
  -9  11   1      217.80      197.97      8.94 o 
  -8  11   1      151.42      133.80      7.25 o 
  -7  11   1        1.69        0.11      2.46 o 
  -6  11   1       57.75       48.10      7.16 o 
  -5  11   1      852.69      829.39     26.79 o 
  -4  11   1      342.16      353.19      7.12 o 
  -3  11   1       93.29       64.21      4.15 o 
  -2  11   1        8.72        9.30      2.64 o 
  -1  11   1        1.40        1.75      1.25 o 
   0  11   1        6.19        9.28      1.63 o 
   1  11   1     1221.70     1303.57     14.57 o 
   2  11   1     1593.10     1641.56     21.05 o 
   3  11   1      519.77      569.50     12.70 o 
   4  11   1       15.78       13.74      2.34 o 
   5  11   1      315.25      333.55     11.47 o 
   6  11   1      973.80      955.61     22.58 o 
   7  11   1      101.89       86.09      7.36 o 
   8  11   1       55.25       37.61      6.11 o 
   9  11   1        8.86       10.93      4.66 o 
  10  11   1      221.80      225.85     12.46 o 
  11  11   1        5.57        8.23      6.08 o 
  12  11   1      153.47      149.14     11.08 o 
  13  11   1        0.28       -4.70      6.29 o 
 -13  12   1        0.45        3.81      5.32 o 
 -12  12   1       62.20       55.11     12.14 o 
 -11  12   1      465.91      497.71     17.87 o 
 -10  12   1       10.97       11.37      4.70 o 
  -9  12   1      708.43      688.61     16.08 o 
  -8  12   1      515.23      467.85     12.33 o 
  -7  12   1     2516.34     2522.07     38.46 o 
  -6  12   1       60.00       52.79      5.04 o 
  -5  12   1       45.23       38.49      4.21 o 
  -4  12   1      546.04      546.23     12.10 o 
  -3  12   1     2298.79     2308.36     32.75 o 
  -2  12   1       30.82       50.16      3.53 o 
  -1  12   1      811.44      733.67     14.50 o 
   0  12   1      233.44      266.81      4.93 o 
   1  12   1       66.05       70.56      2.90 o 
   2  12   1     2109.52     2268.20     25.32 o 
   3  12   1     1912.03     1892.40     23.61 o 
   4  12   1       97.74      106.57      5.22 o 
   5  12   1      108.83      116.81      9.95 o 
   6  12   1      127.57      100.73      7.54 o 
   7  12   1      584.65      594.76     17.23 o 
   8  12   1      135.54      121.78      9.64 o 
   9  12   1        5.26        3.78      4.29 o 
  10  12   1      588.45      616.54     19.50 o 
  11  12   1       58.01       62.61     11.82 o 
  12  12   1       18.77       13.50      7.35 o 
 -13  13   1        7.15        3.73      5.53 o 
 -12  13   1       13.72       13.38      6.29 o 
 -11  13   1       15.40       16.11      5.63 o 
 -10  13   1       17.15       12.90      4.83 o 
  -9  13   1      405.67      399.62     12.26 o 
  -8  13   1        7.83        9.00      3.88 o 
  -7  13   1      162.13      182.88      8.89 o 
  -6  13   1      209.74      178.87      8.23 o 
  -5  13   1       78.60       86.13      6.74 o 
  -4  13   1       12.90        4.51      2.70 o 
  -3  13   1      762.81      773.85     16.23 o 
  -2  13   1      662.08      739.04     16.65 o 
  -1  13   1        9.39        9.05      1.69 o 
   0  13   1      261.86      293.64      5.12 o 
   1  13   1       64.75       57.28      3.01 o 
   2  13   1     1499.58     1454.45     19.37 o 
   3  13   1       66.77       68.92      5.35 o 
   4  13   1      692.94      649.61     12.50 o 
   5  13   1     1600.83     1563.32     26.56 o 
   6  13   1      806.30      797.50     17.87 o 
   7  13   1       17.57       11.91      3.86 o 
   8  13   1      301.16      285.98     11.87 o 
   9  13   1       12.23       20.39      5.75 o 
  10  13   1      115.74      116.10      9.16 o 
  11  13   1       18.28       23.60      6.31 o 
  12  13   1       99.64       90.53     11.36 o 
 -12  14   1      107.52       99.33     14.02 o 
 -11  14   1      315.64      331.20     15.28 o 
 -10  14   1       56.69       49.14      6.21 o 
  -9  14   1       16.17       10.15      3.81 o 
  -8  14   1       56.44       65.84      6.69 o 
  -7  14   1      108.25      104.06      7.33 o 
  -6  14   1      578.76      581.33     16.87 o 
  -5  14   1      318.89      294.77     11.17 o 
  -4  14   1        0.62        0.21      2.55 o 
  -3  14   1      104.12       85.42      9.84 o 
  -2  14   1        4.41        6.30      2.84 o 
  -1  14   1     1984.11     1927.29     23.48 o 
   0  14   1      301.90      314.04      6.77 o 
   1  14   1      772.01      802.70     12.57 o 
   2  14   1      120.36      126.68      5.70 o 
   3  14   1     1037.09     1033.99     18.48 o 
   4  14   1        1.31        2.03      2.21 o 
   5  14   1      538.51      519.89     18.10 o 
   6  14   1       55.69       49.01      5.49 o 
   7  14   1       82.35       83.61      7.08 o 
   8  14   1      426.95      429.40     18.99 o 
   9  14   1      102.42       82.70      8.97 o 
  10  14   1       22.99       24.01      7.91 o 
  11  14   1       52.81       52.07      7.61 o 
  12  14   1        0.06       -0.61      6.47 o 
 -12  15   1      108.69       95.12     11.65 o 
 -11  15   1       55.26       42.56      7.72 o 
 -10  15   1      213.94      251.13     11.20 o 
  -9  15   1       15.53       14.89      4.84 o 
  -8  15   1       80.60       75.82      7.19 o 
  -7  15   1        0.57       -0.86      3.44 o 
  -6  15   1      139.39      129.69     10.76 o 
  -5  15   1       18.30       18.85      4.15 o 
  -4  15   1      936.31      906.46     20.44 o 
  -3  15   1      552.00      492.36     12.49 o 
  -2  15   1      316.27      279.99      9.94 o 
  -1  15   1        6.67        9.62      1.99 o 
   0  15   1     3392.44     3348.29     37.07 o 
   1  15   1      671.58      692.97     11.32 o 
   2  15   1      842.97      826.86     20.58 o 
   3  15   1      178.80      154.51      8.94 o 
   4  15   1      849.09      868.68     24.75 o 
   5  15   1       24.67       14.06      5.74 o 
   6  15   1       21.88       11.25      4.07 o 
   7  15   1      230.15      193.32      9.97 o 
   8  15   1        0.98       -0.04      3.85 o 
   9  15   1       23.96       21.46      6.15 o 
  10  15   1       45.96       35.61      9.28 o 
  11  15   1       31.77       23.10      6.62 o 
 -12  16   1       43.38       40.93      8.39 o 
 -11  16   1       19.62       26.35      8.77 o 
 -10  16   1      173.56      153.02      9.43 o 
  -9  16   1        2.13        4.86      4.39 o 
  -8  16   1      138.39      146.35     10.86 o 
  -7  16   1      238.71      245.52     12.43 o 
  -6  16   1      193.55      213.45     12.27 o 
  -5  16   1       99.64      101.58      9.03 o 
  -4  16   1        5.14        3.95      3.20 o 
  -3  16   1       37.73       30.40      5.27 o 
  -2  16   1        4.85       -1.51      2.25 o 
  -1  16   1      353.21      345.86      7.45 o 
   0  16   1      281.38      325.62      6.98 o 
   1  16   1      395.20      429.37      8.34 o 
   2  16   1     1472.10     1435.96     23.81 o 
   3  16   1      101.96      104.11      7.84 o 
   4  16   1       34.51       28.52      6.62 o 
   5  16   1     1454.40     1502.74     28.49 o 
   6  16   1      145.92      146.21      8.14 o 
   7  16   1       21.52       18.17      4.84 o 
   8  16   1       41.91       30.04      7.38 o 
   9  16   1      182.84      188.58     12.66 o 
  10  16   1        2.24        1.25      5.64 o 
  11  16   1        5.29        8.98      7.36 o 
 -11  17   1      128.87      132.34     11.23 o 
 -10  17   1        1.00        5.66      4.93 o 
  -9  17   1       30.51       28.50      5.92 o 
  -8  17   1      130.04      159.14     11.43 o 
  -7  17   1       96.89       98.28      9.42 o 
  -6  17   1        2.43        6.05      4.23 o 
  -5  17   1      124.23      116.77     12.00 o 
  -4  17   1      359.13      371.62     11.66 o 
  -3  17   1      349.03      352.21     11.79 o 
  -2  17   1       44.04       52.85      5.51 o 
  -1  17   1       10.45        7.27      2.33 o 
   0  17   1        6.32       11.47      3.43 o 
   1  17   1      131.01      113.78      7.55 o 
   2  17   1       15.47       14.93      2.96 o 
   3  17   1       42.34       39.07      4.47 o 
   4  17   1       66.49       64.05      6.63 o 
   5  17   1      137.14      161.80     15.36 o 
   6  17   1        3.57        7.61      3.92 o 
   7  17   1      153.09      144.25      8.80 o 
   8  17   1        0.30        1.86      4.04 o 
   9  17   1       80.65      110.69     21.83 o 
  10  17   1        0.60        0.34      5.89 o 
  11  17   1        0.32        7.69      7.13 o 
 -11  18   1       49.94       63.99      9.11 o 
 -10  18   1      218.32      206.41     19.99 o 
  -9  18   1       15.44       22.87      6.83 o 
  -8  18   1       80.22       53.65      7.83 o 
  -7  18   1        2.18        5.93      4.34 o 
  -6  18   1      275.40      257.07     12.28 o 
  -5  18   1        0.02        4.12      4.40 o 
  -4  18   1       59.21       76.57      6.24 o 
  -3  18   1      102.48      111.93      5.90 o 
  -2  18   1       96.44       98.85      6.70 o 
  -1  18   1       56.58       54.71      5.58 o 
   0  18   1        3.82        0.61      2.98 o 
   1  18   1        6.97        5.56      3.07 o 
   2  18   1       60.44       79.11      7.39 o 
   3  18   1      110.59      114.35      6.14 o 
   4  18   1       52.64       57.47      5.53 o 
   5  18   1        4.23        7.94      4.10 o 
   6  18   1       82.50       59.02      7.02 o 
   7  18   1      606.99      626.48     16.59 o 
   8  18   1      216.90      217.00     11.98 o 
   9  18   1        2.29       -4.62      4.62 o 
  10  18   1        0.75        6.84      6.57 o 
 -10  19   1       92.46       82.44     10.30 o 
  -9  19   1       46.88       62.71      9.07 o 
  -8  19   1       17.15        9.20      5.59 o 
  -7  19   1      115.41      108.48      9.41 o 
  -6  19   1       36.98       23.38      4.98 o 
  -5  19   1      226.57      258.23     10.82 o 
  -4  19   1      421.73      451.06     13.06 o 
  -3  19   1       64.31       60.52      5.65 o 
  -2  19   1        2.64        3.05      4.21 o 
  -1  19   1       98.91      103.48     11.09 o 
   0  19   1      390.89      360.23     12.20 o 
   1  19   1       73.72       77.43      6.75 o 
   2  19   1      120.26       89.71      7.92 o 
   3  19   1       43.75       53.31      6.94 o 
   4  19   1       54.62       55.94      4.70 o 
   5  19   1       35.13       32.29      4.40 o 
   6  19   1      178.45      178.82     10.89 o 
   7  19   1       27.63       21.52      5.82 o 
   8  19   1      170.88      153.21     10.75 o 
   9  19   1        0.83        2.27      5.55 o 
  10  19   1        3.33       13.43      7.34 o 
 -10  20   1        0.09        4.82      7.82 o 
  -9  20   1        5.69       10.78      6.25 o 
  -8  20   1       69.40      105.66     13.58 o 
  -7  20   1        4.94        5.58      4.48 o 
  -6  20   1      767.82      839.80     20.57 o 
  -5  20   1       14.30       21.78      4.55 o 
  -4  20   1      101.84      113.80      9.12 o 
  -3  20   1      121.81      136.96      8.56 o 
  -2  20   1      203.65      206.65      9.85 o 
  -1  20   1        4.91        1.49      3.45 o 
   0  20   1       39.92       51.96      5.79 o 
   1  20   1        7.10        6.16      4.06 o 
   2  20   1      227.39      236.94     12.05 o 
   3  20   1       19.26       18.07      5.52 o 
   4  20   1       10.47       12.84      4.72 o 
   5  20   1       45.79       28.52      5.73 o 
   6  20   1       11.80        7.03      3.73 o 
   7  20   1      182.17      190.28     11.98 o 
   8  20   1      137.06      131.77     10.44 o 
   9  20   1       34.48       26.92      7.10 o 
  -9  21   1       38.71       32.15      7.01 o 
  -8  21   1       12.15       14.76      5.54 o 
  -7  21   1       30.89       23.65      5.88 o 
  -6  21   1      121.28      140.03      9.29 o 
  -5  21   1        5.62       10.37      3.41 o 
  -4  21   1        4.87        3.01      3.99 o 
  -3  21   1      106.46      100.98      7.87 o 
  -2  21   1      120.50      138.98      8.73 o 
  -1  21   1      107.20      104.44      9.52 o 
   0  21   1       11.84        8.37      3.98 o 
   1  21   1       83.54       81.21      7.94 o 
   2  21   1      104.75       98.97      8.79 o 
   3  21   1        0.78        4.16      3.90 o 
   4  21   1       30.46       17.58      5.16 o 
   5  21   1      170.73      175.48     14.67 o 
   6  21   1       74.57       58.12     10.07 o 
   7  21   1       28.84       19.87      4.31 o 
   8  21   1        2.63       -2.42      5.83 o 
   9  21   1        2.03        6.53      7.86 o 
  -9  22   1       65.33       71.44     13.35 o 
  -8  22   1       36.37       33.87      9.24 o 
  -7  22   1       66.12       60.12      8.73 o 
  -6  22   1        6.83        6.95      3.65 o 
  -5  22   1        9.93        4.62      4.57 o 
  -4  22   1      121.47      122.09      8.88 o 
  -3  22   1       94.19       93.62      7.59 o 
  -2  22   1      107.68      118.70      9.20 o 
  -1  22   1      545.94      585.33     27.09 o 
   0  22   1       25.72       20.71      5.68 o 
   1  22   1       39.60       26.93      5.73 o 
   2  22   1      102.44      110.68     11.46 o 
   3  22   1       72.32       70.61      7.25 o 
   4  22   1       56.51       51.86      6.93 o 
   5  22   1       17.35       18.26      5.78 o 
   6  22   1       13.07        7.70      5.28 o 
   7  22   1        0.78       -0.40      5.14 o 
   8  22   1       72.91       56.25      9.56 o 
  -8  23   1        2.52        4.20      5.34 o 
  -7  23   1       66.82       69.86      8.25 o 
  -6  23   1      165.01      148.17     12.31 o 
  -5  23   1        0.56        5.11      4.63 o 
  -4  23   1       13.46        5.40      4.42 o 
  -3  23   1      182.87      208.52     10.46 o 
  -2  23   1       36.40       38.68      5.73 o 
  -1  23   1        0.10       10.12      5.10 o 
   0  23   1       23.78       23.13      5.13 o 
   1  23   1       22.58       15.93      5.31 o 
   2  23   1       95.40       74.27      8.15 o 
   3  23   1        7.71        3.33      4.36 o 
   4  23   1       70.44       59.11     10.08 o 
   5  23   1      221.48      230.73     18.21 o 
   6  23   1        1.71        0.89      5.13 o 
   7  23   1       90.73       96.07      9.98 o 
  -7  24   1       13.49       14.95      6.89 o 
  -6  24   1        4.43        5.55      4.98 o 
  -5  24   1      108.28      127.54      9.05 o 
  -4  24   1        2.59        1.96      4.23 o 
  -3  24   1      130.18      143.01      8.82 o 
  -2  24   1        9.95       13.08      4.50 o 
  -1  24   1       81.83      125.88     11.25 o 
   0  24   1        8.10       13.70      5.07 o 
   1  24   1        4.86        1.55      4.57 o 
   2  24   1       45.37       34.86      6.70 o 
   3  24   1       61.19       60.67      7.23 o 
   4  24   1        8.27        5.16      4.87 o 
   5  24   1       22.46       24.87      6.31 o 
   6  24   1       33.18       28.46      6.93 o 
  -6  25   1       48.65       37.56      6.79 o 
  -5  25   1       20.73       13.38      7.19 o 
  -4  25   1       39.49       49.77     11.62 o 
  -3  25   1        0.03       -0.57      5.56 o 
  -2  25   1        3.51        1.90      5.61 o 
  -1  25   1       38.56       39.48      7.74 o 
   0  25   1       19.91       12.95      4.54 o 
   1  25   1        3.28        4.48      4.52 o 
   2  25   1        2.05        9.43      4.59 o 
   3  25   1       20.00       10.54      4.98 o 
   4  25   1        1.01       -3.39      4.54 o 
   5  25   1        8.64       20.75      7.34 o 
  -5  26   1       19.13        1.19     11.90 o 
  -4  26   1       23.04       11.32      9.44 o 
  -3  26   1      122.00      142.28     12.59 o 
  -2  26   1      192.92      234.11     15.03 o 
  -1  26   1        9.51        0.80      5.69 o 
   0  26   1        0.16        3.85      6.57 o 
   1  26   1       13.79       10.06      8.08 o 
   2  26   1       16.29       12.70      7.14 o 
   3  26   1       16.34       15.89      9.15 o 
   4  26   1        7.64       15.35      5.95 o 
  -3  27   1        0.13        7.59     11.92 o 
  -2  27   1        9.64        7.04     11.64 o 
  -1  27   1        0.62       -1.18     10.75 o 
   0  27   1       59.75       46.72     15.12 o 
   1  27   1        0.42       -2.21     10.72 o 
   2  27   1      113.39       83.02     18.56 o 
 -15   0   2        7.71       18.61     11.24 o 
 -14   0   2       79.43       74.57     14.27 o 
 -13   0   2       14.85       19.11      6.49 o 
 -12   0   2      821.55      867.62     23.48 o 
 -11   0   2       12.32        6.87      4.00 o 
 -10   0   2      263.55      227.38     10.03 o 
  -9   0   2       98.64      111.87      6.95 o 
  -8   0   2       99.55       94.97      6.03 o 
  -7   0   2      214.88      141.69      6.53 o 
  -6   0   2     3966.15     3924.88     61.51 o 
  -5   0   2     1849.22     1944.86     28.78 o 
  -4   0   2     3554.95     3597.22     55.35 o 
  -3   0   2       67.93       52.04      6.67 o 
  -2   0   2      198.07      104.38      5.34 o 
  -1   0   2     3558.93     3294.26     88.96 o 
   0   0   2    16877.29    16016.67    304.12 o 
   1   0   2    20033.17    19038.03    252.41 o 
   2   0   2    11779.56    12190.76    183.88 o 
   3   0   2      130.06       83.39      3.31 o 
   4   0   2      275.02      330.43      7.09 o 
   5   0   2      963.34      891.85     16.23 o 
   6   0   2      292.54      324.00      8.54 o 
   7   0   2      848.55      776.84     17.89 o 
   8   0   2       35.29       45.76     13.31 o 
   9   0   2      717.14      776.76     29.43 o 
  10   0   2        2.35        2.67      4.06 o 
  11   0   2      130.36      153.29     17.79 o 
  12   0   2        0.03        3.32      7.72 o 
  13   0   2        0.39        9.08      9.34 o 
 -15   1   2      266.24      273.87     16.58 o 
 -14   1   2        0.90        3.02      4.69 o 
 -13   1   2       53.25       50.66      5.64 o 
 -12   1   2       79.50       87.46      6.12 o 
 -11   1   2      152.48      169.92      8.97 o 
 -10   1   2      784.04      809.76     14.16 o 
  -9   1   2      122.34      127.95      5.20 o 
  -8   1   2        1.64        3.27      1.76 o 
  -7   1   2      301.24      304.29      6.89 o 
  -6   1   2     2964.83     2876.55     31.38 o 
  -5   1   2     1641.50     1824.39     18.07 o 
  -4   1   2     1754.02     1716.92     20.93 o 
  -3   1   2     1337.44     1270.29     23.60 o 
  -2   1   2     7661.69     7622.11    114.01 o 
  -1   1   2    12038.87    11774.47    212.44 o 
   0   1   2      682.42      750.54     15.02 o 
   1   1   2    13001.65    12323.83    142.26 o 
   2   1   2      375.74      404.44      6.38 o 
   3   1   2        3.12        4.45      1.04 o 
   4   1   2     1897.05     1895.91     17.07 o 
   5   1   2     2078.42     2068.67     20.47 o 
   6   1   2       22.61       13.71      1.88 o 
   7   1   2     1616.96     1601.36     19.89 o 
   8   1   2      387.14      428.40     10.77 o 
   9   1   2      432.41      416.11     12.56 o 
  10   1   2      143.24      161.43     10.89 o 
  11   1   2      373.82      363.03     13.37 o 
  12   1   2      136.66      128.32     12.37 o 
  13   1   2       15.32       19.93      7.75 o 
 -15   2   2        0.14        8.93      7.09 o 
 -14   2   2        5.29       12.66      5.27 o 
 -13   2   2      296.71      311.79     12.41 o 
 -12   2   2      380.13      399.76     11.24 o 
 -11   2   2      171.39      157.15      6.86 o 
 -10   2   2      235.04      230.92      8.36 o 
  -9   2   2      544.90      504.12      9.76 o 
  -8   2   2      359.27      362.53      8.61 o 
  -7   2   2     2365.81     2246.41     21.85 o 
  -6   2   2       54.99       46.26      2.48 o 
  -5   2   2      289.75      331.54      5.73 o 
  -4   2   2      377.35      418.71      8.84 o 
  -3   2   2     1479.39     1565.22     24.49 o 
  -2   2   2     9794.26     9732.81    144.26 o 
  -1   2   2     1461.01     1422.02     49.11 o 
   0   2   2       29.19       34.56      3.05 o 
   1   2   2     2914.13     2724.24     36.25 o 
   2   2   2     2330.82     2439.45     28.38 o 
   3   2   2     1522.40     1605.95     17.11 o 
   4   2   2     4276.23     4719.80     48.49 o 
   5   2   2        2.97        3.02      1.21 o 
   6   2   2       23.96       31.53      2.24 o 
   7   2   2      724.63      683.24     10.47 o 
   8   2   2     1211.53     1190.49     20.46 o 
   9   2   2       67.24       58.66      7.11 o 
  10   2   2        1.02        3.36      3.56 o 
  11   2   2        2.81        6.05      4.05 o 
  12   2   2      453.26      501.98     22.49 o 
  13   2   2        2.39       -0.01      9.18 o 
 -15   3   2       14.15        8.27      7.24 o 
 -14   3   2        4.14        2.26      4.51 o 
 -13   3   2       74.61       72.57     11.65 o 
 -12   3   2      162.24      175.11      9.43 o 
 -11   3   2        3.40        3.83      2.69 o 
 -10   3   2      126.88      122.63     10.57 o 
  -9   3   2      620.36      680.30     14.31 o 
  -8   3   2      201.97      207.84      6.43 o 
  -7   3   2      188.11      199.31      5.57 o 
  -6   3   2     1837.96     1734.31     18.17 o 
  -5   3   2      486.99      397.85      7.43 o 
  -4   3   2      118.20      104.86      3.24 o 
  -3   3   2      995.74      880.17     12.48 o 
  -2   3   2    24339.61    23063.85    421.58 o 
  -1   3   2     1001.91     1144.51     25.49 o 
   0   3   2    10352.48    10197.57    121.64 o 
   1   3   2      322.36      291.63      4.90 o 
   2   3   2       55.54       64.42      4.98 o 
   3   3   2      190.47      159.34      3.61 o 
   4   3   2      926.69      953.50     11.36 o 
   5   3   2     2190.92     2296.13     22.47 o 
   6   3   2       15.91       10.40      2.14 o 
   7   3   2      546.73      474.81     11.65 o 
   8   3   2     1082.13     1039.20     18.71 o 
   9   3   2        0.08       -0.34      3.21 o 
  10   3   2      298.19      278.99     11.79 o 
  11   3   2        0.70        0.77      3.85 o 
  12   3   2      183.23      203.86     24.07 o 
  13   3   2       11.09       20.69     17.31 o 
 -14   4   2      141.18      156.73     22.70 o 
 -13   4   2      282.95      305.96     21.10 o 
 -12   4   2       35.06       26.42      4.92 o 
 -11   4   2       70.14       64.15      5.87 o 
 -10   4   2      205.08      188.18      6.74 o 
  -9   4   2      635.24      641.89     15.49 o 
  -8   4   2        0.23        2.83      1.68 o 
  -7   4   2      258.94      225.91      7.14 o 
  -6   4   2      248.86      240.56      5.56 o 
  -5   4   2      854.49      849.01     11.54 o 
  -4   4   2     1219.49     1193.10     15.64 o 
  -3   4   2     3220.61     3179.53     35.49 o 
  -2   4   2     1066.55     1117.84     20.74 o 
  -1   4   2     5022.22     4853.15     58.40 o 
   0   4   2      751.14      709.29     10.71 o 
   1   4   2       87.80      105.70      3.00 o 
   2   4   2       87.59      108.18      2.84 o 
   3   4   2       75.49       77.15      2.25 o 
   4   4   2     1004.72     1033.21     12.27 o 
   5   4   2     2169.75     2210.86     22.86 o 
   6   4   2        4.07        0.11      1.72 o 
   7   4   2     1094.49     1124.34     17.96 o 
   8   4   2      280.28      258.41      7.85 o 
   9   4   2       77.84       82.79      7.09 o 
  10   4   2      247.29      256.78     14.23 o 
  11   4   2        5.82        3.75      4.10 o 
  12   4   2      517.09      562.95     18.24 o 
  13   4   2       38.45       45.53      7.21 o 
 -14   5   2        0.21        8.41      6.03 o 
 -13   5   2      142.59      152.25     11.79 o 
 -12   5   2       17.16       21.08      8.34 o 
 -11   5   2       16.79       17.13      4.80 o 
 -10   5   2       12.54        7.66      2.81 o 
  -9   5   2       15.60       15.42      3.33 o 
  -8   5   2      137.59      125.05      6.38 o 
  -7   5   2      506.78      484.70      9.93 o 
  -6   5   2       72.31       83.98      3.30 o 
  -5   5   2        6.75       10.15      1.69 o 
  -4   5   2      778.41      807.27     10.60 o 
  -3   5   2     2291.35     2270.74     24.20 o 
  -2   5   2      117.08      127.59      3.49 o 
  -1   5   2       83.06      135.78      3.63 o 
   0   5   2      459.01      562.07     13.46 o 
   1   5   2      202.48      222.86      4.16 o 
   2   5   2     1331.25     1235.02     13.13 o 
   3   5   2      334.28      310.46      4.86 o 
   4   5   2     1643.09     1778.12     18.72 o 
   5   5   2       11.49       10.17      1.61 o 
   6   5   2      564.55      624.63     11.15 o 
   7   5   2        2.13        3.29      2.13 o 
   8   5   2       13.91        6.78      2.72 o 
   9   5   2        7.41       10.50      3.41 o 
  10   5   2      171.85      193.36     16.94 o 
  11   5   2        1.00       -0.50      3.94 o 
  12   5   2        8.26       16.30      5.46 o 
  13   5   2        0.05        3.50      5.27 o 
 -14   6   2        4.04        1.90      6.18 o 
 -13   6   2      300.22      341.35     20.64 o 
 -12   6   2        2.19        4.19      3.56 o 
 -11   6   2      235.97      224.12     11.29 o 
 -10   6   2        0.25        1.48      2.53 o 
  -9   6   2      411.96      398.77     11.06 o 
  -8   6   2      259.57      234.58     12.91 o 
  -7   6   2     1030.62      975.82     14.17 o 
  -6   6   2       27.96       34.46      2.85 o 
  -5   6   2      633.38      718.04     10.38 o 
  -4   6   2        4.56        4.55      1.24 o 
  -3   6   2      343.15      316.93      5.42 o 
  -2   6   2       61.95       59.47      5.09 o 
  -1   6   2     2791.92     2808.73     27.39 o 
   0   6   2     1826.78     1905.33     20.05 o 
   1   6   2      873.55      861.49     10.05 o 
   2   6   2      627.02      590.24      7.37 o 
   3   6   2        1.80        4.10      1.19 o 
   4   6   2     2954.36     3011.79     29.07 o 
   5   6   2     2035.98     2043.86     21.28 o 
   6   6   2      259.92      262.13      6.68 o 
   7   6   2      181.33      178.10      6.67 o 
   8   6   2        4.21        0.83      2.39 o 
   9   6   2       17.83       12.72      3.48 o 
  10   6   2      109.13      118.11      7.24 o 
  11   6   2       12.93       11.22      4.82 o 
  12   6   2      219.98      244.31     12.65 o 
  13   6   2       97.56       93.59     11.95 o 
 -14   7   2       82.82       76.76     16.02 o 
 -13   7   2      145.99      153.25     12.26 o 
 -12   7   2        0.32        0.41      4.32 o 
 -11   7   2      343.12      350.13     10.12 o 
 -10   7   2        1.59        6.41      3.20 o 
  -9   7   2      870.25      913.75     16.58 o 
  -8   7   2      308.42      301.81      8.41 o 
  -7   7   2     1630.51     1572.10     20.82 o 
  -6   7   2       31.95       39.32      2.99 o 
  -5   7   2     1942.94     2089.59     21.28 o 
  -4   7   2       12.42        4.48      1.15 o 
  -3   7   2     1378.59     1545.78     17.25 o 
  -2   7   2    12502.62    12822.77    123.99 o 
  -1   7   2    16397.70    16589.13    148.77 o 
   0   7   2       98.08       98.43      2.79 o 
   1   7   2      859.48      876.98      9.69 o 
   2   7   2     7795.13     8100.28     70.29 o 
   3   7   2     4824.55     4968.12     45.66 o 
   4   7   2      867.50      967.16     11.08 o 
   5   7   2      273.02      268.76      6.58 o 
   6   7   2      974.69      908.30     13.28 o 
   7   7   2       50.60       48.29      4.07 o 
   8   7   2      256.82      268.14      8.57 o 
   9   7   2       62.55       58.42      5.99 o 
  10   7   2      901.37      946.95     19.37 o 
  11   7   2       51.85       48.19      9.69 o 
  12   7   2      662.26      681.14     41.56 o 
  13   7   2       98.83       99.90     31.31 o 
 -14   8   2       44.72       44.05      8.63 o 
 -13   8   2      169.61      173.23     12.03 o 
 -12   8   2       61.99       43.76      6.11 o 
 -11   8   2      437.32      432.56     13.48 o 
 -10   8   2      366.77      326.06     10.07 o 
  -9   8   2      456.26      447.85     13.94 o 
  -8   8   2      277.21      262.10      7.48 o 
  -7   8   2     1596.32     1576.51     20.86 o 
  -6   8   2      147.23      160.92      7.93 o 
  -5   8   2       96.46       96.60      3.78 o 
  -4   8   2      564.52      575.07     10.32 o 
  -3   8   2      801.21      712.45      8.96 o 
  -2   8   2     2115.42     2208.32     24.23 o 
  -1   8   2      441.18      455.63      6.86 o 
   0   8   2        0.96        0.58      0.74 o 
   1   8   2        0.20        0.76      0.77 o 
   2   8   2      427.93      336.52      5.23 o 
   3   8   2       23.37       19.49      1.75 o 
   4   8   2     1780.58     1809.78     20.59 o 
   5   8   2      327.36      288.55      6.86 o 
   6   8   2      196.91      198.63      6.98 o 
   7   8   2      226.76      216.92      7.30 o 
   8   8   2      557.73      559.93     14.71 o 
   9   8   2       87.64       83.76     10.73 o 
  10   8   2       77.81       95.41      7.47 o 
  11   8   2       34.44       41.48     10.09 o 
  12   8   2      210.82      266.15     24.36 o 
  13   8   2       27.41       34.62     14.17 o 
 -14   9   2        8.25        6.09      6.67 o 
 -13   9   2       18.78       17.42      6.28 o 
 -12   9   2       24.39       14.49      4.91 o 
 -11   9   2      103.57       85.22      8.39 o 
 -10   9   2      118.43      121.98      8.89 o 
  -9   9   2      176.09      174.76      9.02 o 
  -8   9   2      337.27      301.93      7.77 o 
  -7   9   2       29.08       17.50      2.69 o 
  -6   9   2        8.00        7.15      1.99 o 
  -5   9   2      846.26      846.30     12.23 o 
  -4   9   2     1048.97      979.89     13.09 o 
  -3   9   2        5.35       10.77      1.29 o 
  -2   9   2      352.89      381.01     10.14 o 
  -1   9   2     1859.02     1885.04     27.00 o 
   0   9   2     1357.76     1440.16     14.57 o 
   1   9   2      805.27      741.46      9.62 o 
   2   9   2      169.85      214.53      5.64 o 
   3   9   2       16.95       18.75      1.94 o 
   4   9   2      222.87      216.57      5.11 o 
   5   9   2     1448.23     1543.45     21.46 o 
   6   9   2       11.81       11.01      2.64 o 
   7   9   2      240.23      243.53      8.49 o 
   8   9   2       28.79       26.52      4.63 o 
   9   9   2      114.63      131.66      9.26 o 
  10   9   2      307.70      356.42     16.52 o 
  11   9   2        0.15       -1.78      4.42 o 
  12   9   2       46.96       48.10      8.83 o 
  13   9   2       53.82       68.89     11.36 o 
 -14  10   2        0.88        3.47      6.65 o 
 -13  10   2       31.91       36.50      7.52 o 
 -12  10   2     1656.42     1879.96     38.14 o 
 -11  10   2       30.76       27.63      5.85 o 
 -10  10   2        4.60        4.78      4.19 o 
  -9  10   2      491.54      512.71     15.32 o 
  -8  10   2     1149.46     1118.75     19.70 o 
  -7  10   2      185.55      186.50     10.39 o 
  -6  10   2     1102.88     1072.28     19.67 o 
  -5  10   2      584.07      562.11     11.86 o 
  -4  10   2     1934.45     1899.85     24.78 o 
  -3  10   2      418.32      440.98      7.06 o 
  -2  10   2      352.57      347.80      7.57 o 
  -1  10   2        8.69        3.35      1.63 o 
   0  10   2      656.85      579.81      9.25 o 
   1  10   2     3850.89     4120.88     39.25 o 
   2  10   2     1032.60     1034.47     12.20 o 
   3  10   2      588.52      573.90     10.72 o 
   4  10   2        4.28        5.01      1.77 o 
   5  10   2      923.48      990.35     15.60 o 
   6  10   2      181.77      180.34      6.41 o 
   7  10   2      648.09      633.67     13.93 o 
   8  10   2      437.99      399.44     12.56 o 
   9  10   2      419.24      422.25     15.38 o 
  10  10   2        7.01        9.36      5.65 o 
  11  10   2       99.22       86.38      8.65 o 
  12  10   2        6.94        8.74      5.56 o 
 -13  11   2       69.78       74.51      8.12 o 
 -12  11   2        0.61        2.58      5.11 o 
 -11  11   2      146.56      135.23     10.10 o 
 -10  11   2      296.44      263.04     11.36 o 
  -9  11   2       14.26        9.19      3.56 o 
  -8  11   2       54.82       46.28      5.85 o 
  -7  11   2      643.59      594.04     14.96 o 
  -6  11   2      624.19      558.45     13.28 o 
  -5  11   2      428.69      461.07     11.21 o 
  -4  11   2     1393.79     1411.79     18.70 o 
  -3  11   2        2.90        2.61      1.22 o 
  -2  11   2      740.44      737.83     11.43 o 
  -1  11   2        6.08        9.08      2.10 o 
   0  11   2     3029.26     3154.94     31.23 o 
   1  11   2      896.99      973.80     17.87 o 
   2  11   2      583.55      608.00      9.52 o 
   3  11   2      308.34      313.42      7.89 o 
   4  11   2      508.65      527.54     10.56 o 
   5  11   2     3120.04     3115.64     42.54 o 
   6  11   2      138.36      140.89      7.13 o 
   7  11   2        6.72        8.98      3.70 o 
   8  11   2      193.74      195.06     13.03 o 
   9  11   2        7.25        7.27      5.34 o 
  10  11   2       58.50       59.79      8.62 o 
  11  11   2      119.63      101.16     10.88 o 
  12  11   2       40.55       31.21      7.34 o 
 -13  12   2       28.29       27.68      6.33 o 
 -12  12   2       97.84       85.42     12.92 o 
 -11  12   2        7.78       16.39      5.31 o 
 -10  12   2       47.51       44.99      5.99 o 
  -9  12   2      176.39      188.57     10.03 o 
  -8  12   2      614.20      657.82     16.48 o 
  -7  12   2      266.13      253.97     17.54 o 
  -6  12   2       55.74       48.77      5.90 o 
  -5  12   2      116.43      109.02      5.85 o 
  -4  12   2       45.46       65.87      4.52 o 
  -3  12   2        8.85        8.31      1.46 o 
  -2  12   2      197.79      209.51      6.16 o 
  -1  12   2       62.68       52.85      3.74 o 
   0  12   2       65.58       61.89      3.12 o 
   1  12   2      412.13      457.13      8.10 o 
   2  12   2      303.13      305.23      7.05 o 
   3  12   2      153.71      163.17      5.52 o 
   4  12   2      128.39      129.13      5.38 o 
   5  12   2     1591.15     1539.70     31.80 o 
   6  12   2       34.77       24.71      5.05 o 
   7  12   2      124.30      116.23     11.64 o 
   8  12   2        8.87        4.10      4.98 o 
   9  12   2       23.45       18.21      6.51 o 
  10  12   2       41.43       35.82      9.65 o 
  11  12   2       27.98       23.20      7.25 o 
  12  12   2        4.27        2.84      5.80 o 
 -13  13   2        7.37        6.65      5.54 o 
 -12  13   2       96.11       62.74      8.43 o 
 -11  13   2       48.47       46.53      8.72 o 
 -10  13   2       27.86       35.73      5.80 o 
  -9  13   2       32.71       33.60      5.79 o 
  -8  13   2       91.28       84.35      7.01 o 
  -7  13   2        6.65       -0.04      2.85 o 
  -6  13   2       17.85       24.68      3.88 o 
  -5  13   2      187.59      148.89      6.79 o 
  -4  13   2       14.22       20.63      3.02 o 
  -3  13   2       98.77      102.70      3.62 o 
  -2  13   2     1281.20     1351.80     19.86 o 
  -1  13   2       78.56       69.98      4.85 o 
   0  13   2       60.99       80.85      3.64 o 
   1  13   2      100.19      100.53      4.23 o 
   2  13   2     1091.50     1049.87     16.31 o 
   3  13   2     1066.33     1008.70     20.12 o 
   4  13   2      113.21      111.21      6.18 o 
   5  13   2      281.47      299.34     12.21 o 
   6  13   2       54.63       52.17      5.26 o 
   7  13   2        8.51        7.13      4.86 o 
   8  13   2       21.59       16.90      8.50 o 
   9  13   2       10.75        6.89      5.77 o 
  10  13   2       26.67       22.79     10.63 o 
  11  13   2        0.49        5.32      6.46 o 
  12  13   2        9.99       12.54      7.52 o 
 -13  14   2        6.91        4.17      6.56 o 
 -12  14   2       28.18       27.64      7.23 o 
 -11  14   2      137.44      130.90     13.38 o 
 -10  14   2      108.95       94.27      8.50 o 
  -9  14   2      352.51      346.82     16.78 o 
  -8  14   2       11.61        8.11      4.25 o 
  -7  14   2       19.88       16.33      3.95 o 
  -6  14   2      145.86      142.72      9.02 o 
  -5  14   2      208.07      208.81      7.98 o 
  -4  14   2      204.71      186.14      8.19 o 
  -3  14   2      915.56      893.16     17.26 o 
  -2  14   2       19.05       15.32      2.63 o 
  -1  14   2      254.95      245.56     10.81 o 
   0  14   2       43.50       49.85      3.91 o 
   1  14   2       50.24       57.09      3.45 o 
   2  14   2       24.85       26.82      3.35 o 
   3  14   2      468.50      473.46     10.60 o 
   4  14   2       63.60       66.02      5.63 o 
   5  14   2      388.93      395.03      9.76 o 
   6  14   2       36.28       29.77      3.90 o 
   7  14   2        6.33        3.34      5.04 o 
   8  14   2       77.41       61.93     14.19 o 
   9  14   2       39.18       14.61      5.94 o 
  10  14   2       10.26        3.37      5.71 o 
  11  14   2       48.94       41.18      9.45 o 
 -12  15   2        3.32        1.22      5.79 o 
 -11  15   2       55.41       42.48      7.24 o 
 -10  15   2       61.30       51.46      7.09 o 
  -9  15   2       17.09       16.86      4.80 o 
  -8  15   2        9.46        7.69      3.92 o 
  -7  15   2       55.56       52.40      6.87 o 
  -6  15   2      688.07      692.69     15.91 o 
  -5  15   2       67.82       60.36      4.98 o 
  -4  15   2        7.82        8.14      2.50 o 
  -3  15   2       11.08       -0.38      2.74 o 
  -2  15   2       86.52       83.15      5.94 o 
  -1  15   2      246.72      247.32      8.78 o 
   0  15   2        1.91        4.96      2.57 o 
   1  15   2      526.08      530.25     11.25 o 
   2  15   2       39.00       41.38      5.89 o 
   3  15   2       47.00       45.86      4.93 o 
   4  15   2        0.43        2.07      2.80 o 
   5  15   2      308.06      336.73     10.70 o 
   6  15   2      166.28      166.77     10.83 o 
   7  15   2       92.15       92.37      7.82 o 
   8  15   2      236.28      259.24     12.39 o 
   9  15   2       65.92       49.28     10.67 o 
  10  15   2        4.39       -4.39      5.58 o 
  11  15   2       77.97       67.56     11.23 o 
 -12  16   2      127.29      111.21     12.09 o 
 -11  16   2      132.95      103.43     11.63 o 
 -10  16   2        3.83        4.01      4.66 o 
  -9  16   2      169.73      148.62      9.57 o 
  -8  16   2        2.42        0.58      3.79 o 
  -7  16   2      673.77      709.29     17.19 o 
  -6  16   2      103.55      104.92      8.25 o 
  -5  16   2       27.09       24.47      4.14 o 
  -4  16   2       80.57       74.04      7.38 o 
  -3  16   2      713.98      708.41     18.30 o 
  -2  16   2      533.44      496.70     13.45 o 
  -1  16   2       20.38       14.39      3.16 o 
   0  16   2        2.88        7.06      2.79 o 
   1  16   2      157.71      150.98      8.91 o 
   2  16   2     1118.29     1126.35     26.24 o 
   3  16   2       69.48       57.12      5.60 o 
   4  16   2        1.22        0.88      3.00 o 
   5  16   2       90.42      100.66      9.33 o 
   6  16   2       36.32       28.50      5.20 o 
   7  16   2        8.50        8.93      4.29 o 
   8  16   2      397.27      448.54     15.86 o 
   9  16   2        1.75       -3.81      5.03 o 
  10  16   2       22.78       14.02      6.62 o 
  11  16   2        6.30       14.21      8.55 o 
 -11  17   2       67.13       53.66      9.42 o 
 -10  17   2       12.21       10.70      5.39 o 
  -9  17   2      217.13      244.31     12.68 o 
  -8  17   2       63.87       53.50      6.70 o 
  -7  17   2       68.79       73.33      6.62 o 
  -6  17   2      125.50      131.37      8.70 o 
  -5  17   2       29.68       24.28      4.03 o 
  -4  17   2      219.57      234.91     20.25 o 
  -3  17   2       11.59       14.46      4.29 o 
  -2  17   2      315.15      320.11     14.02 o 
  -1  17   2      533.19      518.51     17.12 o 
   0  17   2        9.42        7.59      3.38 o 
   1  17   2      133.92      151.76     14.42 o 
   2  17   2      949.35      915.33     22.21 o 
   3  17   2      569.82      586.49     20.40 o 
   4  17   2       86.55       90.10      6.65 o 
   5  17   2      292.83      283.09     10.64 o 
   6  17   2      171.65      173.63      9.20 o 
   7  17   2        0.77        0.03      4.13 o 
   8  17   2       68.03       65.68     12.08 o 
   9  17   2        4.82        3.95      5.60 o 
  10  17   2      149.51      156.61     12.93 o 
 -11  18   2       28.93       23.84      7.95 o 
 -10  18   2       83.25      102.32      9.47 o 
  -9  18   2      122.77      123.03     13.43 o 
  -8  18   2       79.12       91.63      8.25 o 
  -7  18   2       39.15       34.28      6.49 o 
  -6  18   2        9.68        3.45      4.40 o 
  -5  18   2       21.31       13.79      3.30 o 
  -4  18   2      304.09      301.43     13.54 o 
  -3  18   2      234.55      211.82     11.32 o 
  -2  18   2       76.26       76.81      6.43 o 
  -1  18   2      160.94      148.57     11.21 o 
   0  18   2       15.92       20.35      4.18 o 
   1  18   2      137.89      132.09      9.38 o 
   2  18   2       32.42       32.65      5.48 o 
   3  18   2       58.67       51.67      6.86 o 
   4  18   2      628.63      646.35     21.21 o 
   5  18   2      113.97      120.53      7.93 o 
   6  18   2       78.70       75.24      8.07 o 
   7  18   2       45.00       32.78      7.71 o 
   8  18   2       67.35       79.14     11.34 o 
   9  18   2       55.23       40.19      8.08 o 
  10  18   2       75.57       76.37     12.01 o 
 -11  19   2       35.30       29.01     11.27 o 
 -10  19   2        8.51        4.90      5.27 o 
  -9  19   2      389.21      420.37     20.55 o 
  -8  19   2        1.68        8.62      4.94 o 
  -7  19   2        0.43        1.35      3.93 o 
  -6  19   2      456.13      443.72     13.68 o 
  -5  19   2      166.98      195.17     12.33 o 
  -4  19   2       15.65        6.09      4.53 o 
  -3  19   2       13.99       12.70      4.01 o 
  -2  19   2        2.12        2.84      3.11 o 
  -1  19   2       78.23       82.40      6.89 o 
   0  19   2      339.45      350.91     18.84 o 
   1  19   2       90.72       87.74      7.96 o 
   2  19   2        7.36        3.94      4.21 o 
   3  19   2        1.35        2.14      4.22 o 
   4  19   2       40.95       43.68      6.49 o 
   5  19   2      399.59      442.53     13.61 o 
   6  19   2       12.97       11.12      4.67 o 
   7  19   2      159.07      129.56      9.94 o 
   8  19   2       21.29       20.84      6.76 o 
   9  19   2       60.80       44.75     10.28 o 
 -10  20   2        0.34        9.91      6.08 o 
  -9  20   2       42.49       42.28      6.59 o 
  -8  20   2       69.36       88.94      8.17 o 
  -7  20   2      179.41      180.27      9.49 o 
  -6  20   2      381.11      394.24     17.51 o 
  -5  20   2       69.49       60.10      7.98 o 
  -4  20   2      334.20      345.88     14.87 o 
  -3  20   2       46.87       33.56      5.31 o 
  -2  20   2        6.00        6.39      3.56 o 
  -1  20   2      374.19      355.09     12.90 o 
   0  20   2       28.11       30.09      5.08 o 
   1  20   2       18.57       17.49      4.98 o 
   2  20   2       93.62      109.98      9.22 o 
   3  20   2       53.27       38.28      6.44 o 
   4  20   2       33.36       41.54      8.60 o 
   5  20   2       60.73       61.81      7.60 o 
   6  20   2      129.78      135.85      9.16 o 
   7  20   2       13.40       18.01      5.83 o 
   8  20   2        1.59        7.01      6.02 o 
   9  20   2       63.87       39.93      9.71 o 
  -9  21   2        8.40       10.16      5.44 o 
  -8  21   2        6.40        3.58      3.99 o 
  -7  21   2      145.19      137.24     12.55 o 
  -6  21   2      129.20      135.18     18.92 o 
  -5  21   2       15.94       10.44      5.47 o 
  -4  21   2       61.83       70.55      7.09 o 
  -3  21   2       71.11       92.72     10.51 o 
  -2  21   2      583.94      600.84     21.82 o 
  -1  21   2       61.84       46.34      5.23 o 
   0  21   2       17.87       15.23      6.86 o 
   1  21   2       14.48       15.72      5.17 o 
   2  21   2       77.05       83.55      8.81 o 
   3  21   2      280.45      248.02     13.37 o 
   4  21   2       14.02       14.38      5.13 o 
   5  21   2        0.08       -0.11      4.49 o 
   6  21   2      148.53      120.05      9.15 o 
   7  21   2      262.59      296.49     15.28 o 
   8  21   2       25.94       29.49      7.94 o 
  -9  22   2        2.36        8.01      9.29 o 
  -8  22   2       13.90       10.31      6.78 o 
  -7  22   2       10.01        7.97      6.51 o 
  -6  22   2       15.51       12.00      6.13 o 
  -5  22   2       10.49        8.34      5.66 o 
  -4  22   2       22.11       12.44      4.90 o 
  -3  22   2        8.08        2.75      4.01 o 
  -2  22   2       31.89       35.82      5.58 o 
  -1  22   2        0.04       -0.94      3.62 o 
   0  22   2       93.10       95.82     10.16 o 
   1  22   2       97.58       98.00     10.21 o 
   2  22   2      104.26      109.48     16.50 o 
   3  22   2       47.63       43.77      7.42 o 
   4  22   2      199.79      232.35     12.45 o 
   5  22   2      138.27      155.06     11.14 o 
   6  22   2        0.02        0.24      5.27 o 
   7  22   2      106.29      105.63      9.96 o 
   8  22   2       17.17       10.90     13.59 o 
  -8  23   2       26.07       30.65     10.93 o 
  -7  23   2        2.57        8.21      6.78 o 
  -6  23   2       15.42        4.41      5.41 o 
  -5  23   2        5.61        6.76      5.04 o 
  -4  23   2        8.87        8.25      6.81 o 
  -3  23   2       36.36       40.81      7.86 o 
  -2  23   2      108.72       93.35      8.45 o 
  -1  23   2       31.49       33.20      5.41 o 
   0  23   2       46.16       45.56      7.32 o 
   1  23   2        0.01        1.95      4.97 o 
   2  23   2        0.08        2.48      4.93 o 
   3  23   2        3.87        2.33      4.76 o 
   4  23   2        4.94        0.14      4.77 o 
   5  23   2       22.64       17.29      6.07 o 
   6  23   2        7.98        7.20      5.92 o 
   7  23   2       33.34       36.22     11.42 o 
  -7  24   2      120.62      122.55     11.94 o 
  -6  24   2      252.96      268.61     20.40 o 
  -5  24   2       63.08       62.62      9.55 o 
  -4  24   2       16.29       16.39      5.49 o 
  -3  24   2       73.74       91.51     15.85 o 
  -2  24   2       64.82       61.03      6.81 o 
  -1  24   2      290.44      285.19     11.94 o 
   0  24   2      116.96      105.67     11.75 o 
   1  24   2       34.76       33.94      6.80 o 
   2  24   2        0.74       -2.89      4.91 o 
   3  24   2        0.09        3.30      4.82 o 
   4  24   2       16.49        9.11      5.74 o 
   5  24   2       41.74       35.21      7.75 o 
   6  24   2       10.27       12.09      9.54 o 
  -6  25   2      293.93      330.12     17.08 o 
  -5  25   2        1.60        6.77      5.26 o 
  -4  25   2       52.29       53.93      7.12 o 
  -3  25   2        5.41       -0.96      4.57 o 
  -2  25   2      273.72      275.06     11.91 o 
  -1  25   2        0.49        1.82      4.35 o 
   0  25   2        0.09        0.14      4.01 o 
   1  25   2       35.22       31.12      8.98 o 
   2  25   2        0.01       -0.18      5.37 o 
   3  25   2       20.07       23.16      6.47 o 
   4  25   2        0.09        0.32      5.31 o 
   5  25   2       31.56       28.78      9.38 o 
  -5  26   2       19.27       10.60     12.08 o 
  -4  26   2       25.37       14.77      5.60 o 
  -3  26   2        6.64        4.15      4.77 o 
  -2  26   2       35.72       40.04      6.05 o 
  -1  26   2      149.59      135.54     10.67 o 
   0  26   2        8.78        5.60      4.57 o 
   1  26   2       21.04       20.49      4.99 o 
   2  26   2      187.97      197.93     11.60 o 
   3  26   2        0.27        4.47      7.10 o 
  -2  27   2        0.36        4.97      4.46 o 
  -1  27   2        1.23        5.34      4.33 o 
   0  27   2       33.52       26.09      9.52 o 
   1  27   2        1.97        9.83      6.53 o 
 -15   1   3       19.22       16.86      7.62 o 
 -14   1   3       70.96       60.49      8.85 o 
 -13   1   3       20.99       22.10      4.97 o 
 -12   1   3      229.46      236.61      8.35 o 
 -11   1   3       66.72       79.65      7.15 o 
 -10   1   3      147.27      133.22      5.47 o 
  -9   1   3       16.04       14.97      2.34 o 
  -8   1   3       49.01       45.29      3.12 o 
  -7   1   3     1798.75     1725.91     18.82 o 
  -6   1   3     1039.24     1046.92     11.90 o 
  -5   1   3      240.12      222.89      6.79 o 
  -4   1   3     3144.13     3059.50     29.87 o 
  -3   1   3     3598.12     3529.43     39.76 o 
  -2   1   3      351.19      352.27     12.13 o 
  -1   1   3     1537.17     1399.50     24.63 o 
   0   1   3     1062.46     1032.08     18.53 o 
   1   1   3      125.39      157.57      4.14 o 
   2   1   3     3039.87     3064.12     32.17 o 
   3   1   3      578.94      665.60      8.59 o 
   4   1   3       51.24       62.56      3.05 o 
   5   1   3      803.25      781.43      9.53 o 
   6   1   3      312.98      314.52      7.18 o 
   7   1   3       50.69       50.18      3.19 o 
   8   1   3        3.73        6.28      2.55 o 
   9   1   3       45.37       44.14      8.93 o 
  10   1   3      830.86      852.88     27.95 o 
  11   1   3       81.92       92.83     13.99 o 
  12   1   3       70.55       58.83     10.29 o 
  13   1   3       64.52       72.86     11.33 o 
 -15   2   3      136.50      114.10     11.26 o 
 -14   2   3        4.45        8.68      4.80 o 
 -13   2   3      619.41      624.09     30.38 o 
 -12   2   3       95.99       82.86      9.79 o 
 -11   2   3      107.34       91.01      6.10 o 
 -10   2   3      259.95      240.14      6.88 o 
  -9   2   3     1161.96     1090.24     14.59 o 
  -8   2   3       21.76       26.99      2.97 o 
  -7   2   3        8.61        7.66      1.53 o 
  -6   2   3      528.39      431.12      6.04 o 
  -5   2   3       70.86       80.07      3.28 o 
  -4   2   3      105.51      131.88      3.87 o 
  -3   2   3     3990.56     3860.65     42.21 o 
  -2   2   3    24580.53    23730.54    299.04 o 
  -1   2   3     8681.39     8755.44    157.96 o 
   0   2   3       37.89       61.17      4.29 o 
   1   2   3     4576.93     4624.38     58.69 o 
   2   2   3      913.61      754.03     10.82 o 
   3   2   3      725.12      748.35      9.43 o 
   4   2   3     2053.40     2347.92     23.93 o 
   5   2   3     1456.51     1501.90     16.05 o 
   6   2   3      326.13      344.36      7.41 o 
   7   2   3        0.28        3.58      2.17 o 
   8   2   3      227.35      216.28      9.07 o 
   9   2   3      107.28      104.41      8.74 o 
  10   2   3      368.02      402.78     13.86 o 
  11   2   3       38.95       41.13      8.45 o 
  12   2   3      153.93      120.08     12.88 o 
  13   2   3        5.96       23.65      9.42 o 
 -15   3   3      191.38      185.20     13.80 o 
 -14   3   3        0.44        6.84      4.76 o 
 -13   3   3        1.00        2.43      4.15 o 
 -12   3   3      385.53      394.45     12.54 o 
 -11   3   3       44.72       45.80      4.88 o 
 -10   3   3      786.37      769.71     19.40 o 
  -9   3   3      139.68      130.16      5.96 o 
  -8   3   3        5.96       12.46      2.14 o 
  -7   3   3     2917.96     2958.66     29.78 o 
  -6   3   3      613.74      632.83      9.31 o 
  -5   3   3      372.28      364.57      6.72 o 
  -4   3   3      837.95      808.38     11.31 o 
  -3   3   3       29.18       40.43      2.32 o 
  -2   3   3        0.86        7.75      1.34 o 
  -1   3   3     7776.70     8233.97    107.41 o 
   0   3   3     1805.84     1832.00     33.29 o 
   1   3   3      516.50      579.08     12.27 o 
   2   3   3       84.01      105.83      6.16 o 
   3   3   3      428.55      469.14      6.86 o 
   4   3   3     4027.02     4197.84     39.56 o 
   5   3   3      172.48      189.92      5.39 o 
   6   3   3     1729.02     1685.80     20.24 o 
   7   3   3       18.62       17.90      3.35 o 
   8   3   3      496.60      507.78     13.13 o 
   9   3   3       92.80       89.83      6.45 o 
  10   3   3      775.81      865.52     25.71 o 
  11   3   3       52.83       53.80      6.74 o 
  12   3   3       62.90       56.97      9.99 o 
  13   3   3       85.04       93.57     12.29 o 
 -15   4   3       96.02      120.16     16.24 o 
 -14   4   3       11.99       16.99      5.38 o 
 -13   4   3      191.27      175.15     13.29 o 
 -12   4   3       33.84       32.60      4.87 o 
 -11   4   3      223.98      223.74      9.25 o 
 -10   4   3       61.19       62.04      5.13 o 
  -9   4   3      317.57      263.65      7.27 o 
  -8   4   3      279.37      273.18      6.69 o 
  -7   4   3     3033.97     2956.45     29.89 o 
  -6   4   3       72.84       89.91      4.59 o 
  -5   4   3       16.36        7.21      1.44 o 
  -4   4   3     3300.62     3272.55     30.63 o 
  -3   4   3       55.38       58.88      2.55 o 
  -2   4   3      499.71      601.42      9.77 o 
  -1   4   3      809.71      802.12     16.60 o 
   0   4   3        4.04       21.94      1.68 o 
   1   4   3     3175.73     3400.17     32.11 o 
   2   4   3      294.83      408.09      6.24 o 
   3   4   3      899.56      819.35      9.98 o 
   4   4   3       40.01       56.32      2.73 o 
   5   4   3     1918.18     1902.92     20.68 o 
   6   4   3      121.23      140.97      6.52 o 
   7   4   3      852.52      893.75     15.17 o 
   8   4   3       69.84       58.64      4.86 o 
   9   4   3        3.00        3.20      3.14 o 
  10   4   3        3.31        3.29      3.78 o 
  11   4   3       53.05       49.58      6.74 o 
  12   4   3      112.86      129.39     18.93 o 
  13   4   3       11.57        6.32      7.25 o 
 -15   5   3        8.99        0.26      6.93 o 
 -14   5   3        5.17        2.73      5.87 o 
 -13   5   3      137.18      125.12      8.70 o 
 -12   5   3     1446.12     1501.09     27.11 o 
 -11   5   3       44.95       48.12      5.73 o 
 -10   5   3     1768.01     1738.74     25.48 o 
  -9   5   3       20.55       17.74      3.32 o 
  -8   5   3     1220.70     1156.71     16.63 o 
  -7   5   3        7.54        9.30      1.93 o 
  -6   5   3     2261.73     2268.19     25.31 o 
  -5   5   3     5328.31     5516.69     49.67 o 
  -4   5   3     1375.64     1404.22     17.71 o 
  -3   5   3     1336.67     1643.47     19.86 o 
  -2   5   3      678.71      642.30      9.71 o 
  -1   5   3     2415.80     2289.43     27.51 o 
   0   5   3       96.70      120.64      3.72 o 
   1   5   3    11207.72    11712.63    103.40 o 
   2   5   3      716.61      731.64      9.76 o 
   3   5   3     1847.30     1992.13     18.58 o 
   4   5   3     1501.92     1656.27     16.81 o 
   5   5   3     2487.14     2381.39     24.75 o 
   6   5   3       16.93       11.94      2.18 o 
   7   5   3      626.94      580.51     11.74 o 
   8   5   3       10.14        6.76      2.94 o 
   9   5   3      849.48      911.10     18.46 o 
  10   5   3       50.60       56.34      6.80 o 
  11   5   3        4.94        2.68      4.48 o 
  12   5   3       70.97       68.60      7.87 o 
  13   5   3      168.30      182.18     25.54 o 
 -14   6   3        0.57       -3.30      5.56 o 
 -13   6   3       37.71       29.10      5.28 o 
 -12   6   3      163.53      169.58     16.78 o 
 -11   6   3      293.22      315.95     10.91 o 
 -10   6   3      205.98      221.76      9.54 o 
  -9   6   3       22.24       21.34      3.58 o 
  -8   6   3      208.47      207.16      6.81 o 
  -7   6   3     4860.78     4747.99     56.32 o 
  -6   6   3     1105.59     1083.77     16.09 o 
  -5   6   3       20.47       20.01      2.00 o 
  -4   6   3       64.39       48.76      5.03 o 
  -3   6   3     2421.39     2367.17     23.11 o 
  -2   6   3      433.86      472.05      7.95 o 
  -1   6   3      291.11      353.11      6.41 o 
   0   6   3      380.00      487.51      7.58 o 
   1   6   3       53.96       23.42      1.66 o 
   2   6   3      643.49      699.43      8.31 o 
   3   6   3     1916.42     2070.90     19.40 o 
   4   6   3      924.02      966.17     15.07 o 
   5   6   3       14.02       11.47      1.85 o 
   6   6   3      971.10      987.86     21.27 o 
   7   6   3     3089.27     3046.39     38.41 o 
   8   6   3      153.52      148.86      7.29 o 
   9   6   3       11.50       11.75      3.52 o 
  10   6   3       12.10       11.49      4.72 o 
  11   6   3      146.55      141.43     10.03 o 
  12   6   3      165.18      199.87     11.90 o 
  13   6   3       36.84       41.35      9.78 o 
 -14   7   3        0.24        0.55      5.85 o 
 -13   7   3      122.48      114.20     10.02 o 
 -12   7   3       41.93       46.77      7.70 o 
 -11   7   3       14.29        9.20      3.31 o 
 -10   7   3      375.82      384.71     11.39 o 
  -9   7   3        1.46        1.12      2.64 o 
  -8   7   3      480.71      480.59     12.48 o 
  -7   7   3      261.27      240.64      7.45 o 
  -6   7   3       38.38       53.70      3.16 o 
  -5   7   3       14.54       27.31      2.47 o 
  -4   7   3      384.43      390.20      6.56 o 
  -3   7   3      818.41      917.71     21.95 o 
  -2   7   3      808.43      831.18     11.36 o 
  -1   7   3      275.90      295.21      6.66 o 
   0   7   3     1532.52     1593.44     19.91 o 
   1   7   3     1297.56     1331.81     16.02 o 
   2   7   3      732.49      756.34      9.45 o 
   3   7   3       33.12       32.97      2.37 o 
   4   7   3      843.88      849.37     11.91 o 
   5   7   3      927.64      877.97     14.38 o 
   6   7   3       32.90       29.63      5.01 o 
   7   7   3      300.43      330.38     10.17 o 
   8   7   3       67.97       64.09      5.41 o 
   9   7   3       13.50       11.92      4.00 o 
  10   7   3      136.87      134.53      8.45 o 
  11   7   3       15.07       15.92      5.55 o 
  12   7   3       36.08       31.90      6.67 o 
  13   7   3      107.87      112.94     15.81 o 
 -14   8   3       19.70       19.59      6.74 o 
 -13   8   3       82.87       72.50      8.71 o 
 -12   8   3       21.27       20.53      4.91 o 
 -11   8   3      216.79      203.83      8.97 o 
 -10   8   3      400.32      384.53     13.02 o 
  -9   8   3      189.33      201.45      8.06 o 
  -8   8   3      960.19      948.25     30.22 o 
  -7   8   3      384.27      375.20      8.24 o 
  -6   8   3      407.82      399.38      7.79 o 
  -5   8   3     1133.50     1108.21     13.33 o 
  -4   8   3        3.56        4.00      1.12 o 
  -3   8   3      490.44      579.32     10.50 o 
  -2   8   3     1633.53     1608.17     17.73 o 
  -1   8   3     8347.76     8826.70     86.76 o 
   0   8   3      106.33      147.19      4.38 o 
   1   8   3       78.87      120.44      3.18 o 
   2   8   3      141.52      133.52      4.06 o 
   3   8   3      929.99      960.41     10.95 o 
   4   8   3        6.92        9.88      1.52 o 
   5   8   3        6.93        9.59      2.00 o 
   6   8   3      116.70      123.39      6.29 o 
   7   8   3      174.41      168.16      7.73 o 
   8   8   3      174.09      170.70     15.15 o 
   9   8   3       15.38       10.62      4.02 o 
  10   8   3       24.19       15.08      4.83 o 
  11   8   3       12.31        3.25      4.89 o 
  12   8   3      158.68      140.32     25.41 o 
 -14   9   3       78.96       81.30      9.74 o 
 -13   9   3      173.64      167.82     11.89 o 
 -12   9   3       72.56       92.01      7.77 o 
 -11   9   3      134.20      131.43      9.54 o 
 -10   9   3      257.43      262.72     10.58 o 
  -9   9   3      396.24      401.71     10.36 o 
  -8   9   3      247.21      259.47      8.28 o 
  -7   9   3      397.87      397.37     10.49 o 
  -6   9   3       41.95       31.58      2.49 o 
  -5   9   3       12.83       10.48      1.66 o 
  -4   9   3        5.67       17.28      1.83 o 
  -3   9   3        6.48       18.55      1.77 o 
  -2   9   3     1405.70     1566.54     17.50 o 
  -1   9   3      974.83     1056.56     12.79 o 
   0   9   3     4019.34     4228.42     42.35 o 
   1   9   3     1120.66     1161.78     12.82 o 
   2   9   3       59.98       51.94      2.51 o 
   3   9   3      379.01      429.22      7.00 o 
   4   9   3      562.64      603.60      8.95 o 
   5   9   3      303.66      291.83      7.85 o 
   6   9   3       62.11       57.71      6.64 o 
   7   9   3      174.95      171.55      8.59 o 
   8   9   3       68.10       76.29      6.37 o 
   9   9   3       89.56       90.83      8.44 o 
  10   9   3        0.04        3.69      4.14 o 
  11   9   3        8.24       17.89      6.01 o 
  12   9   3       88.05       70.73     15.58 o 
 -14  10   3       58.74       51.29      9.44 o 
 -13  10   3        1.17        2.02      5.41 o 
 -12  10   3       30.19       37.79      5.96 o 
 -11  10   3       84.15       62.69      7.35 o 
 -10  10   3       25.54       19.11      4.84 o 
  -9  10   3        8.84        4.21      2.96 o 
  -8  10   3        9.80        8.22      2.68 o 
  -7  10   3      258.90      251.48      7.53 o 
  -6  10   3     1118.32     1119.78     17.33 o 
  -5  10   3      455.69      449.71      8.41 o 
  -4  10   3        0.55        0.56      0.97 o 
  -3  10   3       12.33       23.00      1.81 o 
  -2  10   3      674.39      723.05      9.06 o 
  -1  10   3       46.21       63.23      2.95 o 
   0  10   3     1059.06     1123.25     12.51 o 
   1  10   3       21.77       19.25      2.01 o 
   2  10   3        2.87        3.46      1.30 o 
   3  10   3      202.25      207.34      5.46 o 
   4  10   3       34.63       34.44      5.41 o 
   5  10   3      410.64      398.59      8.31 o 
   6  10   3      126.18      120.69      8.19 o 
   7  10   3      331.41      320.04     13.50 o 
   8  10   3      354.47      370.11     14.30 o 
   9  10   3        0.89        3.53      4.18 o 
  10  10   3        0.01        4.99      5.57 o 
  11  10   3       97.95      112.86      9.76 o 
  12  10   3       57.98       72.82     11.84 o 
 -14  11   3       26.85       32.17      9.71 o 
 -13  11   3        2.79        7.73      4.98 o 
 -12  11   3       16.21       10.47      5.69 o 
 -11  11   3      308.71      279.12     24.12 o 
 -10  11   3       33.13       26.24      6.35 o 
  -9  11   3      256.89      269.86     11.22 o 
  -8  11   3      444.36      454.16     13.14 o 
  -7  11   3       51.05       53.90      3.90 o 
  -6  11   3      555.04      560.01     10.78 o 
  -5  11   3      825.57      812.09     12.17 o 
  -4  11   3       68.97       62.05      4.16 o 
  -3  11   3      104.94      108.71      6.22 o 
  -2  11   3        6.11        5.67      1.29 o 
  -1  11   3     1505.71     1519.50     17.32 o 
   0  11   3      441.25      472.44      7.12 o 
   1  11   3      140.55      153.90      5.10 o 
   2  11   3       85.79       95.34      3.97 o 
   3  11   3       12.42       12.60      2.25 o 
   4  11   3     2480.10     2412.91     31.66 o 
   5  11   3      238.73      228.39     10.46 o 
   6  11   3      696.15      749.65     14.37 o 
   7  11   3       94.38       77.44      5.71 o 
   8  11   3      264.40      275.93     13.05 o 
   9  11   3       17.90       18.04      7.74 o 
  10  11   3      591.58      666.24     28.40 o 
  11  11   3       28.09       19.53      6.16 o 
  12  11   3        8.23       13.29      6.98 o 
 -13  12   3      517.50      578.43     23.71 o 
 -12  12   3      106.03       79.89     12.35 o 
 -11  12   3        2.27        5.64      4.82 o 
 -10  12   3       39.72       41.84      7.25 o 
  -9  12   3      766.52      803.71     20.26 o 
  -8  12   3       52.44       44.05      5.57 o 
  -7  12   3      123.92      101.25      6.55 o 
  -6  12   3      483.35      493.45     12.37 o 
  -5  12   3      439.56      456.65      9.06 o 
  -4  12   3       86.92       81.58      6.38 o 
  -3  12   3       36.52       37.90      3.36 o 
  -2  12   3     3093.02     3178.29     35.90 o 
  -1  12   3      598.88      614.07      9.56 o 
   0  12   3        1.51        1.95      1.28 o 
   1  12   3      872.80      919.56     11.83 o 
   2  12   3       94.44       93.21      4.57 o 
   3  12   3      106.60      120.40      5.24 o 
   4  12   3      334.42      347.85      7.61 o 
   5  12   3      155.37      136.41      6.11 o 
   6  12   3        9.88       16.01      3.82 o 
   7  12   3      282.68      283.14     12.91 o 
   8  12   3      134.03      148.29     12.16 o 
   9  12   3        0.01        3.04      6.41 o 
  10  12   3       65.80       73.68     12.08 o 
  11  12   3       36.95       29.03      9.71 o 
  12  12   3      202.76      250.81     25.69 o 
 -13  13   3      186.60      178.55     11.05 o 
 -12  13   3       49.32       33.50      6.93 o 
 -11  13   3       53.74       38.42      7.69 o 
 -10  13   3       81.89       65.26     12.51 o 
  -9  13   3      111.85       88.52      7.46 o 
  -8  13   3        3.22        3.96      3.61 o 
  -7  13   3      605.35      563.40     14.18 o 
  -6  13   3       18.95       29.86      4.60 o 
  -5  13   3       24.53       33.46      4.02 o 
  -4  13   3      373.80      344.03      9.84 o 
  -3  13   3      272.83      281.21     11.43 o 
  -2  13   3      197.75      233.14      8.85 o 
  -1  13   3      817.97      819.99     11.42 o 
   0  13   3     4691.33     4648.11     44.76 o 
   1  13   3      922.76      908.07     13.51 o 
   2  13   3      886.75      857.15     14.49 o 
   3  13   3      289.94      279.83     17.16 o 
   4  13   3      763.22      812.80     17.94 o 
   5  13   3        0.70       -0.12      3.24 o 
   6  13   3      331.94      339.27     15.32 o 
   7  13   3       61.46       52.68     10.12 o 
   8  13   3       84.95       86.09     10.40 o 
   9  13   3        2.81        4.21      6.95 o 
  10  13   3      422.11      445.83     24.20 o 
  11  13   3       10.49        9.83      8.19 o 
 -13  14   3      138.64      138.79     12.87 o 
 -12  14   3       34.47       23.11      6.56 o 
 -11  14   3       19.15       17.43      6.42 o 
 -10  14   3       10.34        5.31      4.62 o 
  -9  14   3       13.31       11.28      4.28 o 
  -8  14   3      254.26      263.12     10.74 o 
  -7  14   3      338.26      324.33     10.78 o 
  -6  14   3      329.36      289.74     11.27 o 
  -5  14   3       56.81       59.32      6.03 o 
  -4  14   3       42.66       54.82      4.96 o 
  -3  14   3      904.32      815.74     16.17 o 
  -2  14   3        0.03        0.26      2.38 o 
  -1  14   3       94.43      107.25      3.67 o 
   0  14   3       23.11       25.83      3.49 o 
   1  14   3      134.73      119.99      4.80 o 
   2  14   3       37.00       36.75      4.47 o 
   3  14   3      284.96      275.91     10.51 o 
   4  14   3        1.49        3.47      3.77 o 
   5  14   3        1.59        4.27      3.52 o 
   6  14   3       21.64       23.03      4.32 o 
   7  14   3      206.21      196.43     11.80 o 
   8  14   3        6.28        2.30      5.52 o 
   9  14   3        6.13        7.28      7.43 o 
  10  14   3        1.43        5.07      7.45 o 
  11  14   3       37.90       46.10     11.78 o 
 -12  15   3      204.11      217.96     15.48 o 
 -11  15   3        0.06       -1.19      5.36 o 
 -10  15   3      185.79      197.27     17.59 o 
  -9  15   3      108.74      119.26      9.09 o 
  -8  15   3       17.43       16.86      5.13 o 
  -7  15   3       17.62       25.63      4.19 o 
  -6  15   3      405.13      399.54     11.00 o 
  -5  15   3      613.00      653.33     17.42 o 
  -4  15   3       77.86       54.58      5.77 o 
  -3  15   3       25.10       17.76      3.30 o 
  -2  15   3      568.55      578.15     10.81 o 
  -1  15   3        2.38       -0.42      1.45 o 
   0  15   3      112.88      119.02      5.25 o 
   1  15   3     1359.07     1369.84     19.64 o 
   2  15   3       46.37       46.44      5.04 o 
   3  15   3      446.64      444.04     11.65 o 
   4  15   3      615.02      646.12     15.83 o 
   5  15   3      724.28      757.17     16.71 o 
   6  15   3       15.59       12.88      6.34 o 
   7  15   3      131.95      132.09      9.43 o 
   8  15   3       21.92       22.01      6.98 o 
   9  15   3      264.33      274.90     49.23 o 
  10  15   3       33.30       27.34      9.73 o 
  11  15   3        8.52        7.53      7.53 o 
 -12  16   3        1.78       -0.11      6.59 o 
 -11  16   3       16.24       28.89      7.66 o 
 -10  16   3      142.95      134.23     10.24 o 
  -9  16   3      177.13      182.12      9.92 o 
  -8  16   3      104.31      110.88      7.65 o 
  -7  16   3      167.72      187.07     11.96 o 
  -6  16   3      151.83      154.78      6.49 o 
  -5  16   3        6.33        2.83      3.60 o 
  -4  16   3      415.57      406.45     13.17 o 
  -3  16   3       18.26       17.19      3.39 o 
  -2  16   3      859.46      773.83     14.15 o 
  -1  16   3      553.26      541.37      9.13 o 
   0  16   3       17.13       23.82      2.75 o 
   1  16   3       33.54       25.92      3.09 o 
   2  16   3       22.35       20.30      3.88 o 
   3  16   3      789.12      783.61     17.62 o 
   4  16   3      487.31      474.93     14.83 o 
   5  16   3        0.22        0.57      3.36 o 
   6  16   3       54.17       42.72      5.99 o 
   7  16   3      135.08      135.30     10.66 o 
   8  16   3       10.61        9.49      5.52 o 
   9  16   3       14.53       11.96      6.20 o 
  10  16   3        0.80       -4.84      6.17 o 
 -12  17   3       58.19       60.41     17.37 o 
 -11  17   3       12.06        1.35      6.01 o 
 -10  17   3      106.86      125.03     10.00 o 
  -9  17   3        0.58        3.55      4.26 o 
  -8  17   3      149.18      154.61      8.59 o 
  -7  17   3        0.38        3.86      3.16 o 
  -6  17   3        0.01        3.49      4.01 o 
  -5  17   3       39.60       36.97      5.80 o 
  -4  17   3       56.14       47.35      5.73 o 
  -3  17   3       65.24       73.69      5.44 o 
  -2  17   3       68.31       79.39      6.96 o 
  -1  17   3       46.16       40.53      3.95 o 
   0  17   3        1.15        1.31      2.02 o 
   1  17   3       34.36       27.74      5.06 o 
   2  17   3       14.55       12.67      3.47 o 
   3  17   3       13.45        8.51      3.79 o 
   4  17   3        3.42        4.16      3.48 o 
   5  17   3        5.36        4.81      3.68 o 
   6  17   3        3.88        4.69      4.29 o 
   7  17   3        1.28       -1.24      4.68 o 
   8  17   3      153.76      124.97     11.86 o 
   9  17   3        1.64       -5.40      5.40 o 
  10  17   3       48.82       25.79      9.28 o 
 -11  18   3        0.01        1.97      5.66 o 
 -10  18   3       82.68       71.97      8.23 o 
  -9  18   3        0.04        3.07      4.11 o 
  -8  18   3        0.03        1.66      3.63 o 
  -7  18   3       42.27       35.15      9.37 o 
  -6  18   3      314.58      333.41     20.12 o 
  -5  18   3      125.15      130.60      9.00 o 
  -4  18   3        1.45        2.55      3.42 o 
  -3  18   3       16.99       10.98      3.53 o 
  -2  18   3     1128.51     1147.25     20.80 o 
  -1  18   3        6.74        7.27      2.40 o 
   0  18   3      499.91      482.88     14.02 o 
   1  18   3        5.89        0.86      3.34 o 
   2  18   3       93.01       99.51      7.19 o 
   3  18   3        5.61        9.33      3.93 o 
   4  18   3       30.81       32.41      5.27 o 
   5  18   3       26.74       21.45      4.82 o 
   6  18   3       11.56        7.49      4.87 o 
   7  18   3       20.70       15.32      6.02 o 
   8  18   3       15.81       10.83      6.03 o 
   9  18   3        3.99        3.69      6.51 o 
 -11  19   3       53.02       50.90      8.91 o 
 -10  19   3       64.45       70.03      8.40 o 
  -9  19   3       78.58       73.35      6.73 o 
  -8  19   3      187.16      205.52     14.89 o 
  -7  19   3        0.18       -0.84      4.55 o 
  -6  19   3      107.05       96.53      8.92 o 
  -5  19   3      134.54      127.27      9.31 o 
  -4  19   3      145.72      147.88     10.05 o 
  -3  19   3      192.34      208.45      9.63 o 
  -2  19   3      216.02      237.76     13.83 o 
  -1  19   3      546.57      565.25     13.46 o 
   0  19   3      114.92      119.97      6.26 o 
   1  19   3      181.54      172.74      9.00 o 
   2  19   3       44.43       52.61      5.94 o 
   3  19   3      128.26      127.45      8.57 o 
   4  19   3       16.35       13.13      4.19 o 
   5  19   3      153.51      168.58      9.42 o 
   6  19   3       47.33       38.80      8.24 o 
   7  19   3        3.24        3.86      5.68 o 
   8  19   3       18.02       16.39      6.75 o 
   9  19   3      208.17      214.70     17.17 o 
 -10  20   3       19.65       24.05     10.81 o 
  -9  20   3      105.40       90.09     10.40 o 
  -8  20   3        0.94        7.34      7.44 o 
  -7  20   3        0.88        1.65      5.07 o 
  -6  20   3       18.63       27.53      6.26 o 
  -5  20   3        0.36        2.09      4.45 o 
  -4  20   3        1.82        2.86      3.98 o 
  -3  20   3        2.42        5.65      3.53 o 
  -2  20   3        2.30        2.61      3.20 o 
  -1  20   3      146.96      149.42      7.06 o 
   0  20   3       32.31       35.89      4.76 o 
   1  20   3      137.27      142.13     17.95 o 
   2  20   3       44.23       59.85      6.62 o 
   3  20   3      209.18      216.68     10.79 o 
   4  20   3       17.47       12.85      4.56 o 
   5  20   3       46.01       41.13      5.94 o 
   6  20   3       17.51       20.64      5.83 o 
   7  20   3      115.80      112.55     10.88 o 
   8  20   3        8.34        6.41      6.37 o 
 -10  21   3        7.62       -2.24     11.35 o 
  -9  21   3       15.06        5.16      6.59 o 
  -8  21   3        0.05        6.48      5.57 o 
  -7  21   3       26.03       35.00      7.22 o 
  -6  21   3      172.82      222.49     22.08 o 
  -5  21   3      192.50      211.25     19.46 o 
  -4  21   3        0.83        0.61      3.83 o 
  -3  21   3       13.45       17.31      4.50 o 
  -2  21   3      450.78      495.85     17.74 o 
  -1  21   3        0.22        0.46      2.81 o 
   0  21   3       18.41       19.75      3.80 o 
   1  21   3       83.74      101.36     14.28 o 
   2  21   3       54.19       46.05      7.36 o 
   3  21   3        7.65        8.36      4.65 o 
   4  21   3       73.07       78.87      8.19 o 
   5  21   3        0.01       -0.03      4.35 o 
   6  21   3       88.61       71.57      8.77 o 
   7  21   3       48.24       42.61      8.50 o 
   8  21   3       83.99       59.31     10.87 o 
  -9  22   3       52.33       40.53     22.91 o 
  -8  22   3        0.21        1.07      5.22 o 
  -7  22   3       22.62       13.43      6.81 o 
  -6  22   3      204.62      192.74     13.34 o 
  -5  22   3      337.24      379.04     14.61 o 
  -4  22   3        0.06       -2.44      4.01 o 
  -3  22   3       30.81       19.75      4.78 o 
  -2  22   3      222.64      252.34     10.25 o 
  -1  22   3      123.83      129.22     10.70 o 
   0  22   3       79.00       66.54      8.12 o 
   1  22   3      156.45      137.37     14.91 o 
   2  22   3      207.10      189.12     12.23 o 
   3  22   3       83.08       50.65      7.97 o 
   4  22   3        0.39        2.12      4.46 o 
   5  22   3       17.68       19.99      5.89 o 
   6  22   3      176.08      208.39     12.61 o 
   7  22   3        3.21        5.59      7.50 o 
  -8  23   3       67.37       72.33     10.88 o 
  -7  23   3      134.93      163.94     26.56 o 
  -6  23   3      117.45      104.34      9.42 o 
  -5  23   3      107.74      103.49      8.69 o 
  -4  23   3       93.55      120.45      8.69 o 
  -3  23   3       26.03       26.36      5.79 o 
  -2  23   3      261.53      299.59     16.27 o 
  -1  23   3        1.04        4.79      5.51 o 
   0  23   3       28.82       23.63      8.99 o 
   1  23   3       11.68        9.09      5.80 o 
   2  23   3        0.05        4.29      5.55 o 
   3  23   3        6.58        5.65      5.59 o 
   4  23   3       23.84       23.10      6.46 o 
   5  23   3       54.73       42.56      7.48 o 
   6  23   3      130.25      142.64     19.32 o 
  -7  24   3       12.45       12.51      7.42 o 
  -6  24   3       10.17       11.14      5.50 o 
  -5  24   3        4.62        1.14      4.82 o 
  -4  24   3       18.46       13.43      5.15 o 
  -3  24   3       39.90       56.43     10.22 o 
  -2  24   3      280.15      311.39     16.75 o 
  -1  24   3        0.35        0.03      5.89 o 
   0  24   3       37.11       30.05      7.06 o 
   1  24   3        3.04        6.87      5.52 o 
   2  24   3       34.74       27.74      7.37 o 
   3  24   3       57.68       42.64      7.40 o 
   4  24   3       22.99       33.87      7.33 o 
   5  24   3       16.37        9.48      7.65 o 
  -6  25   3       28.26       21.29      8.43 o 
  -5  25   3       15.73       25.11      5.96 o 
  -4  25   3        9.20        2.25      4.14 o 
  -3  25   3        8.79        3.30      6.54 o 
  -2  25   3       21.58       23.75      9.38 o 
  -1  25   3        0.46       -4.36      6.50 o 
   0  25   3        8.12        6.91      6.16 o 
   1  25   3        0.67       -2.82      5.51 o 
   2  25   3       30.22       26.46      7.44 o 
   3  25   3        6.94        6.42      5.90 o 
   4  25   3        0.04        4.93      8.32 o 
  -4  26   3       51.02       55.94      9.89 o 
  -3  26   3       16.85        8.46      7.00 o 
  -2  26   3       74.08       57.59     11.44 o 
  -1  26   3       31.64       46.62     10.12 o 
   0  26   3        0.59       -0.63      7.13 o 
   1  26   3        0.10       -6.78      6.78 o 
   2  26   3        0.01        6.03      8.15 o 
   3  26   3       11.95       22.29     14.54 o 
  -1  27   3        4.24       -1.82     11.30 o 
 -15   0   4        7.10        6.50      9.09 o 
 -14   0   4      387.82      408.19     27.43 o 
 -13   0   4       63.23       53.94     19.25 o 
 -12   0   4      782.81      881.98     32.33 o 
 -11   0   4        0.82        2.60      3.49 o 
 -10   0   4      586.46      563.19     13.48 o 
  -9   0   4      453.35      436.10     20.36 o 
  -8   0   4      868.99      841.68     22.90 o 
  -7   0   4       42.20       29.39      4.41 o 
  -6   0   4       24.40       21.05      3.06 o 
  -5   0   4     2827.19     2832.91     52.97 o 
  -4   0   4      259.48      309.82     10.27 o 
  -3   0   4      171.33      125.22      7.38 o 
  -2   0   4       17.94       18.87      3.38 o 
  -1   0   4      408.76      493.29     14.43 o 
   0   0   4      892.91      846.49     24.45 o 
   1   0   4    12516.83    12237.02    200.14 o 
   2   0   4     1022.88      932.68     28.33 o 
   3   0   4       15.14       21.38      3.35 o 
   4   0   4      332.94      358.15      9.97 o 
   5   0   4     8317.75     8058.44    120.59 o 
   6   0   4       35.95       40.05      6.48 o 
   7   0   4      563.51      531.89     19.46 o 
   8   0   4      128.03      105.55      9.98 o 
   9   0   4      518.81      543.87     21.90 o 
  10   0   4       63.52       59.45     13.00 o 
  11   0   4       53.05       56.50     14.02 o 
  12   0   4      115.66      120.26     18.81 o 
 -15   1   4      119.76      119.55     12.26 o 
 -14   1   4        5.75        2.31      5.61 o 
 -13   1   4        6.02       10.18      5.08 o 
 -12   1   4      492.73      545.09     13.45 o 
 -11   1   4      942.11      954.85     17.08 o 
 -10   1   4       63.62       58.32      5.71 o 
  -9   1   4      450.59      427.63      7.91 o 
  -8   1   4     2670.60     2573.41     26.32 o 
  -7   1   4     3152.03     3119.21     34.65 o 
  -6   1   4       74.61       75.68      3.18 o 
  -5   1   4     3642.47     3743.01     36.95 o 
  -4   1   4     1259.93     1275.21     18.13 o 
  -3   1   4     1626.16     1630.06     25.73 o 
  -2   1   4      823.73      801.68     14.54 o 
  -1   1   4     3637.45     3754.50    100.82 o 
   0   1   4       90.01      112.88      6.36 o 
   1   1   4      745.18      930.76     14.66 o 
   2   1   4      283.07      322.88      6.25 o 
   3   1   4     5334.00     5532.31     50.21 o 
   4   1   4       63.20       65.54      2.60 o 
   5   1   4      489.49      494.03      8.47 o 
   6   1   4      516.92      464.80      9.22 o 
   7   1   4      935.50      933.15     18.36 o 
   8   1   4       18.30       20.94      4.15 o 
   9   1   4      530.10      541.94     15.48 o 
  10   1   4      286.85      364.76     22.81 o 
  11   1   4       22.33        6.76      8.00 o 
  12   1   4        1.33        8.08      7.25 o 
 -15   2   4      264.49      323.52     25.14 o 
 -14   2   4        3.81        6.22      5.69 o 
 -13   2   4        4.29        7.58      3.94 o 
 -12   2   4       92.47       84.94      6.34 o 
 -11   2   4        3.17        0.75      2.89 o 
 -10   2   4      441.50      441.54     11.22 o 
  -9   2   4       33.62       30.84      3.80 o 
  -8   2   4       15.80       21.02      2.69 o 
  -7   2   4      394.06      347.64     11.00 o 
  -6   2   4       16.06        9.55      1.48 o 
  -5   2   4      506.32      472.65      7.19 o 
  -4   2   4       39.96       55.81      2.75 o 
  -3   2   4      569.77      543.99      8.80 o 
  -2   2   4     3373.65     3639.20     40.65 o 
  -1   2   4      320.39      279.61      6.68 o 
   0   2   4     2022.26     2155.67     35.44 o 
   1   2   4      100.85      108.69      9.33 o 
   2   2   4     1297.90     1180.02     13.95 o 
   3   2   4       10.71       11.36      1.77 o 
   4   2   4     1935.69     1922.11     20.03 o 
   5   2   4       51.13       61.71      3.05 o 
   6   2   4       96.90       87.53      4.34 o 
   7   2   4      181.62      183.67      6.80 o 
   8   2   4       99.61       94.16      5.47 o 
   9   2   4       92.33      108.56      7.83 o 
  10   2   4      210.23      232.05     25.04 o 
  11   2   4        0.57       -4.90      5.36 o 
  12   2   4      138.85      169.84     15.23 o 
 -15   3   4       74.12       72.43     10.04 o 
 -14   3   4       24.51       32.34      7.48 o 
 -13   3   4      245.15      228.94     10.41 o 
 -12   3   4      201.54      185.61      9.67 o 
 -11   3   4       37.94       36.19      4.63 o 
 -10   3   4      204.93      199.34      8.75 o 
  -9   3   4      462.91      433.33      9.35 o 
  -8   3   4       46.62       38.61      3.62 o 
  -7   3   4      100.09      106.24      3.85 o 
  -6   3   4     1570.91     1527.39     20.36 o 
  -5   3   4      611.67      573.61     12.55 o 
  -4   3   4      148.30      211.85      4.94 o 
  -3   3   4      478.99      492.17      7.20 o 
  -2   3   4     2887.89     2640.93     28.43 o 
  -1   3   4     2269.84     2250.14     27.18 o 
   0   3   4      720.67      796.43     11.10 o 
   1   3   4       20.43       22.78      1.83 o 
   2   3   4     2374.88     2417.02     26.19 o 
   3   3   4      197.86      213.97      6.36 o 
   4   3   4       73.52       75.12      3.94 o 
   5   3   4      981.25      980.30     14.75 o 
   6   3   4       16.28       11.16      2.31 o 
   7   3   4      119.56      108.79      5.61 o 
   8   3   4      160.57      177.73      7.31 o 
   9   3   4      211.10      197.35      8.83 o 
  10   3   4      113.41      119.89     28.70 o 
  11   3   4        1.49       11.89      6.50 o 
  12   3   4       89.34      100.24     12.82 o 
 -15   4   4       76.48       82.99     10.35 o 
 -14   4   4       10.46        8.88      4.88 o 
 -13   4   4       34.44       22.99      6.51 o 
 -12   4   4       60.36       67.32      6.35 o 
 -11   4   4      400.33      425.93     11.84 o 
 -10   4   4      125.43      126.08      7.78 o 
  -9   4   4       46.77       34.07      3.63 o 
  -8   4   4     1495.77     1451.84     17.63 o 
  -7   4   4      544.91      514.65      8.83 o 
  -6   4   4      118.42      108.36      5.76 o 
  -5   4   4       66.15       82.19      3.88 o 
  -4   4   4     4282.80     4199.88     40.39 o 
  -3   4   4       79.55      104.24      2.86 o 
  -2   4   4       26.03       36.62      2.12 o 
  -1   4   4     1932.82     2063.53     22.02 o 
   0   4   4     2078.13     2112.53     22.16 o 
   1   4   4     2475.27     2586.69     28.02 o 
   2   4   4       36.04       16.63      1.83 o 
   3   4   4      128.21      133.24      5.38 o 
   4   4   4        5.89        1.48      1.32 o 
   5   4   4      380.90      356.77      7.87 o 
   6   4   4     2487.30     2499.64     31.14 o 
   7   4   4       89.93      102.52      5.14 o 
   8   4   4      207.96      215.79     11.18 o 
   9   4   4      129.74      129.70      7.64 o 
  10   4   4      169.97      166.90      9.82 o 
  11   4   4        7.00       12.89      6.83 o 
  12   4   4       33.33       22.78      8.59 o 
 -15   5   4        6.83        1.68      8.61 o 
 -14   5   4       13.10       16.57      5.51 o 
 -13   5   4        5.23        2.41      4.00 o 
 -12   5   4        6.38        8.40      3.91 o 
 -11   5   4      255.96      276.78     10.32 o 
 -10   5   4       49.19       55.92      5.04 o 
  -9   5   4       74.75       71.07      4.93 o 
  -8   5   4      215.38      232.53      8.75 o 
  -7   5   4      294.04      273.71      6.89 o 
  -6   5   4       26.22       27.82      3.09 o 
  -5   5   4       97.94      116.30      4.08 o 
  -4   5   4       13.23       11.41      1.89 o 
  -3   5   4     1745.81     1939.66     23.89 o 
  -2   5   4       41.95       39.33      2.65 o 
  -1   5   4      351.82      334.58      5.82 o 
   0   5   4       30.61       41.67      2.39 o 
   1   5   4        0.07       -0.77      1.05 o 
   2   5   4       68.24       81.60      3.24 o 
   3   5   4     1385.12     1380.47     16.49 o 
   4   5   4      446.81      458.78      7.49 o 
   5   5   4      153.23      153.23      5.17 o 
   6   5   4      493.37      511.41     11.59 o 
   7   5   4       83.80       82.99      7.43 o 
   8   5   4       73.80       75.94      5.08 o 
   9   5   4        8.48       13.52      4.89 o 
  10   5   4       75.15       95.66      8.23 o 
  11   5   4        3.76        4.56      6.21 o 
  12   5   4        0.29       11.73     11.56 o 
 -15   6   4       71.37       38.54     14.44 o 
 -14   6   4       61.53       61.59      7.55 o 
 -13   6   4        8.09       14.24      4.71 o 
 -12   6   4       38.90       41.29      5.43 o 
 -11   6   4        3.93        3.18      3.38 o 
 -10   6   4      458.34      458.09     12.54 o 
  -9   6   4       68.21       50.42      4.56 o 
  -8   6   4        0.39        2.37      2.41 o 
  -7   6   4      241.00      203.50      6.04 o 
  -6   6   4       96.96      100.97      4.24 o 
  -5   6   4       28.69       36.12      2.64 o 
  -4   6   4     1403.83     1377.68     17.07 o 
  -3   6   4      132.20      136.70      4.14 o 
  -2   6   4       22.64       33.74      2.85 o 
  -1   6   4        6.26        2.89      1.21 o 
   0   6   4     3662.69     3885.04     36.83 o 
   1   6   4      287.24      270.63      6.95 o 
   2   6   4       64.93       44.98      2.39 o 
   3   6   4      446.84      514.82      7.32 o 
   4   6   4      637.29      666.57      9.78 o 
   5   6   4       16.63       13.56      2.36 o 
   6   6   4     1121.24     1139.78     18.27 o 
   7   6   4      132.87      126.12      6.91 o 
   8   6   4      520.00      513.92     14.08 o 
   9   6   4        7.64        9.60      3.54 o 
  10   6   4      122.00      128.22      9.39 o 
  11   6   4       17.29       24.73      6.10 o 
  12   6   4        5.32       -1.04      7.22 o 
 -14   7   4       23.62       29.67      6.99 o 
 -13   7   4      518.33      550.18     15.49 o 
 -12   7   4      193.90      206.58      9.75 o 
 -11   7   4       30.47       29.91      4.12 o 
 -10   7   4      106.17      127.27      7.25 o 
  -9   7   4       82.40       76.72      6.26 o 
  -8   7   4      317.47      303.59      9.59 o 
  -7   7   4      937.90      946.44     13.94 o 
  -6   7   4     2214.29     2124.90     24.30 o 
  -5   7   4      139.60      151.88      4.61 o 
  -4   7   4      160.40      176.41      5.08 o 
  -3   7   4      760.10      777.91     10.61 o 
  -2   7   4      898.31      843.66     10.45 o 
  -1   7   4      200.57      178.49      4.64 o 
   0   7   4      718.33      730.60      9.67 o 
   1   7   4       68.95       66.87      2.78 o 
   2   7   4       38.48       61.75      2.79 o 
   3   7   4      299.91      289.29      5.97 o 
   4   7   4      577.97      639.96      9.59 o 
   5   7   4      761.11      798.02     14.52 o 
   6   7   4      149.21      135.46      9.57 o 
   7   7   4        1.86        5.54      2.77 o 
   8   7   4      218.74      223.27     21.53 o 
   9   7   4      129.54      131.23     10.67 o 
  10   7   4        0.26        5.91      4.56 o 
  11   7   4       61.48       54.40      7.67 o 
  12   7   4        0.78        3.17      7.51 o 
 -14   8   4      167.72      185.60     12.60 o 
 -13   8   4       57.00       64.94      8.33 o 
 -12   8   4       27.90       22.79      4.68 o 
 -11   8   4       25.85       26.43      4.48 o 
 -10   8   4       27.50       21.13      4.08 o 
  -9   8   4        0.08        0.44      2.88 o 
  -8   8   4     1374.14     1358.93     29.87 o 
  -7   8   4       74.99       66.70      4.03 o 
  -6   8   4      318.30      293.80      6.81 o 
  -5   8   4       10.32        5.62      1.35 o 
  -4   8   4     2904.60     2728.03     33.29 o 
  -3   8   4       55.07       73.99      4.99 o 
  -2   8   4      267.14      280.20      7.66 o 
  -1   8   4        0.44        1.66      1.31 o 
   0   8   4     2713.20     2708.51     27.70 o 
   1   8   4      424.38      456.70      7.06 o 
   2   8   4      201.63      239.61      5.28 o 
   3   8   4      162.32      153.92      5.22 o 
   4   8   4      274.94      289.01      7.49 o 
   5   8   4      203.40      198.95      8.91 o 
   6   8   4     1189.22     1235.95     19.56 o 
   7   8   4        4.68        1.87      3.08 o 
   8   8   4       19.05       14.61      4.42 o 
   9   8   4        9.99        4.45      4.18 o 
  10   8   4      764.02      829.81     22.90 o 
  11   8   4      110.11      136.63     10.34 o 
  12   8   4        5.64        6.32      5.97 o 
 -14   9   4        5.34        5.03      5.95 o 
 -13   9   4      286.51      321.96     21.93 o 
 -12   9   4      128.09      130.73      8.75 o 
 -11   9   4      702.79      712.06     16.58 o 
 -10   9   4        0.13        1.18      3.40 o 
  -9   9   4        1.22       -0.53      2.92 o 
  -8   9   4      737.67      724.07     14.53 o 
  -7   9   4     2587.07     2550.56     30.31 o 
  -6   9   4      154.47      127.95      4.68 o 
  -5   9   4      956.48      985.03     11.46 o 
  -4   9   4       80.32       95.89      3.70 o 
  -3   9   4     1225.14     1319.58     15.25 o 
  -2   9   4      332.55      281.73      9.93 o 
  -1   9   4     1348.43     1345.99     17.81 o 
   0   9   4     1855.56     1999.26     21.96 o 
   1   9   4      688.21      663.28      9.34 o 
   2   9   4      395.41      370.54      7.42 o 
   3   9   4     1276.22     1392.48     18.06 o 
   4   9   4      563.99      558.93     11.99 o 
   5   9   4      118.93      122.60      5.15 o 
   6   9   4       28.20       15.45      3.56 o 
   7   9   4      722.54      778.92     18.36 o 
   8   9   4       17.77       10.99      3.99 o 
   9   9   4      390.45      430.32     15.59 o 
  10   9   4      346.05      322.33     16.33 o 
  11   9   4      250.19      296.48     13.96 o 
  12   9   4       54.59       55.70     10.44 o 
 -14  10   4       23.42       24.79      9.72 o 
 -13  10   4       19.17       12.98      5.87 o 
 -12  10   4        0.53        1.44      4.11 o 
 -11  10   4      126.35      135.73     21.08 o 
 -10  10   4     1084.51     1134.99     23.69 o 
  -9  10   4        0.26       -1.19      2.87 o 
  -8  10   4        5.03        4.83      2.58 o 
  -7  10   4       98.68      109.72      6.71 o 
  -6  10   4      433.23      440.76      8.93 o 
  -5  10   4      493.09      506.73      8.06 o 
  -4  10   4      918.49     1023.37     13.67 o 
  -3  10   4     1458.87     1456.88     21.05 o 
  -2  10   4        0.58        1.66      1.35 o 
  -1  10   4     1116.79     1148.29     15.16 o 
   0  10   4      282.15      294.19      5.95 o 
   1  10   4     1179.56     1144.70     15.67 o 
   2  10   4        0.64        0.03      1.42 o 
   3  10   4        5.48        6.94      1.86 o 
   4  10   4      517.36      519.20      9.66 o 
   5  10   4       95.94       85.18      4.66 o 
   6  10   4      161.30      149.17      9.76 o 
   7  10   4      215.61      197.91      9.23 o 
   8  10   4      109.19       84.74      7.08 o 
   9  10   4      268.09      256.52     12.35 o 
  10  10   4       73.45       97.47     20.98 o 
  11  10   4       92.65       96.41     10.30 o 
 -14  11   4       21.13       27.64      7.45 o 
 -13  11   4       25.30       18.07      5.49 o 
 -12  11   4       22.35       17.04      5.55 o 
 -11  11   4      958.26     1013.09     28.94 o 
 -10  11   4        0.12       -0.19      4.26 o 
  -9  11   4       27.05       22.64      3.91 o 
  -8  11   4       96.33      106.10      7.80 o 
  -7  11   4      230.18      239.85     11.03 o 
  -6  11   4      109.18      140.60      5.35 o 
  -5  11   4     1408.55     1410.51     20.74 o 
  -4  11   4      127.21      112.26      3.91 o 
  -3  11   4        0.47       -0.78      1.11 o 
  -2  11   4        0.03        1.77      1.29 o 
  -1  11   4      809.91      790.00     10.58 o 
   0  11   4      317.48      316.41      8.42 o 
   1  11   4        7.16        5.36      1.64 o 
   2  11   4      328.47      348.55      7.01 o 
   3  11   4     2384.05     2360.39     31.38 o 
   4  11   4       55.67       64.19      4.96 o 
   5  11   4       11.27       17.25      3.39 o 
   6  11   4      359.28      353.02     25.04 o 
   7  11   4      838.10      873.21     27.51 o 
   8  11   4       14.00       10.31      4.08 o 
   9  11   4       11.26       11.06      4.59 o 
  10  11   4       22.84       11.75      9.11 o 
  11  11   4        0.08       -1.73      8.48 o 
 -13  12   4        2.16        3.45      4.99 o 
 -12  12   4       54.63       38.42      7.94 o 
 -11  12   4       18.48       31.35      7.19 o 
 -10  12   4      280.78      289.53     23.90 o 
  -9  12   4        0.26        4.72      3.94 o 
  -8  12   4       24.79       22.89      4.33 o 
  -7  12   4        9.85       14.33      2.71 o 
  -6  12   4        1.78        1.12      1.64 o 
  -5  12   4      512.83      491.24     10.37 o 
  -4  12   4      472.85      508.99      9.82 o 
  -3  12   4        7.84        7.40      1.62 o 
  -2  12   4      185.18      182.70      5.39 o 
  -1  12   4        0.53       -0.29      1.65 o 
   0  12   4      358.43      343.12      7.08 o 
   1  12   4      288.39      268.18      7.76 o 
   2  12   4        7.50       12.36      3.47 o 
   3  12   4       16.91        3.50      2.52 o 
   4  12   4     1311.99     1299.75     21.90 o 
   5  12   4       16.49       19.10      3.61 o 
   6  12   4        0.11        2.58      2.96 o 
   7  12   4        6.93        7.36      3.63 o 
   8  12   4       24.25       11.66      5.51 o 
   9  12   4       51.74       36.64      9.50 o 
  10  12   4       40.09       26.71      9.44 o 
  11  12   4        0.76        7.21      9.65 o 
 -13  13   4      149.83      148.95     10.17 o 
 -12  13   4        1.34        3.85      5.91 o 
 -11  13   4      149.87      141.17     14.43 o 
 -10  13   4      146.53      131.48     12.30 o 
  -9  13   4      192.35      185.02     10.29 o 
  -8  13   4        4.62        7.09      3.46 o 
  -7  13   4       20.62       16.30      3.42 o 
  -6  13   4       86.25       69.51      6.50 o 
  -5  13   4      427.17      419.24      9.24 o 
  -4  13   4        3.59        0.27      1.81 o 
  -3  13   4      100.81      122.12      4.70 o 
  -2  13   4      149.24      141.13      4.85 o 
  -1  13   4     1693.45     1756.02     23.50 o 
   0  13   4      119.34      129.78      4.61 o 
   1  13   4       63.26       53.34      3.79 o 
   2  13   4        2.90        5.72      2.05 o 
   3  13   4      343.35      337.20      9.20 o 
   4  13   4       72.67       66.51      6.47 o 
   5  13   4        0.19        0.82      2.72 o 
   6  13   4       21.96       15.05      5.38 o 
   7  13   4       15.14        8.55      5.02 o 
   8  13   4       85.37       72.65      8.65 o 
   9  13   4       12.59       23.86     12.22 o 
  10  13   4      111.00       88.47     21.89 o 
  11  13   4       22.79        3.11      9.05 o 
 -13  14   4       25.71       18.46     11.12 o 
 -12  14   4       75.22       55.55     14.19 o 
 -11  14   4       70.38       66.93      9.17 o 
 -10  14   4       18.10       16.28      7.29 o 
  -9  14   4      205.07      192.64     11.51 o 
  -8  14   4      182.74      190.95      8.85 o 
  -7  14   4       15.92       17.63      3.29 o 
  -6  14   4      296.48      282.99     11.49 o 
  -5  14   4      270.05      276.53     10.77 o 
  -4  14   4      230.33      234.32      8.14 o 
  -3  14   4       21.55       33.35      5.07 o 
  -2  14   4     1586.62     1710.78     36.68 o 
  -1  14   4       46.07       42.03      3.71 o 
   0  14   4     2024.42     2014.14     26.59 o 
   1  14   4     1187.61     1192.62     19.83 o 
   2  14   4        1.79        0.83      1.93 o 
   3  14   4      770.27      714.41     17.06 o 
   4  14   4       10.84       10.71      3.93 o 
   5  14   4       80.20       76.97      7.80 o 
   6  14   4      174.34      145.98     18.86 o 
   7  14   4       83.48       78.36      8.05 o 
   8  14   4       12.59        8.87      5.61 o 
   9  14   4      354.03      376.47     22.59 o 
  10  14   4       12.94       27.51     10.11 o 
 -12  15   4       14.18        7.28      6.65 o 
 -11  15   4      320.27      337.46     16.50 o 
 -10  15   4       26.62       25.27      5.79 o 
  -9  15   4       83.68       89.54     11.66 o 
  -8  15   4       18.45        9.90      3.62 o 
  -7  15   4       41.03       37.66      5.84 o 
  -6  15   4        5.05        3.88      3.63 o 
  -5  15   4     1247.97     1254.32     25.85 o 
  -4  15   4       91.65       79.95      9.68 o 
  -3  15   4        2.22        3.76      1.99 o 
  -2  15   4        0.90        2.20      3.07 o 
  -1  15   4     1523.17     1526.40     24.13 o 
   0  15   4       11.17        7.95      2.74 o 
   1  15   4        1.28        0.24      2.49 o 
   2  15   4      185.74      178.82      8.96 o 
   3  15   4     1722.59     1700.49     26.92 o 
   4  15   4       72.52       72.43      6.76 o 
   5  15   4       40.42       42.12      8.38 o 
   6  15   4        0.10       -0.67      4.90 o 
   7  15   4       34.71       32.45      7.81 o 
   8  15   4       68.70       60.59      8.74 o 
   9  15   4      114.66      146.91     16.29 o 
  10  15   4        0.09       -3.23      7.84 o 
 -12  16   4        0.04        2.64      6.36 o 
 -11  16   4       90.14       71.24     12.68 o 
 -10  16   4       40.10       34.79      6.26 o 
  -9  16   4       87.08       82.39      7.14 o 
  -8  16   4      201.66      164.40     10.93 o 
  -7  16   4       46.68       27.79      5.68 o 
  -6  16   4       16.11       19.90      4.78 o 
  -5  16   4        0.31        1.99      3.32 o 
  -4  16   4      203.54      192.80     12.85 o 
  -3  16   4        4.21        6.25      3.76 o 
  -2  16   4       45.57       49.66      5.73 o 
  -1  16   4        0.00        2.78      2.44 o 
   0  16   4      161.74      168.45      6.86 o 
   1  16   4       62.23       64.99      5.95 o 
   2  16   4        0.43       -0.27      2.10 o 
   3  16   4      338.64      322.12     11.16 o 
   4  16   4      139.06      123.21      7.59 o 
   5  16   4       44.72       50.91      8.90 o 
   6  16   4      286.65      297.01     17.89 o 
   7  16   4       10.63        5.52      6.21 o 
   8  16   4       23.39       22.86      9.75 o 
   9  16   4        0.70       -1.47      7.67 o 
  10  16   4       94.91       71.99     13.29 o 
 -12  17   4       31.65       25.93      8.94 o 
 -11  17   4       27.92       29.45      7.11 o 
 -10  17   4       20.59       16.43      5.23 o 
  -9  17   4      104.75      118.68     11.45 o 
  -8  17   4        1.01        3.15      4.72 o 
  -7  17   4       95.40       97.13      8.71 o 
  -6  17   4      216.61      227.97     12.28 o 
  -5  17   4       33.43       35.49      7.38 o 
  -4  17   4        0.08        1.08      2.93 o 
  -3  17   4       48.02       33.25      5.75 o 
  -2  17   4      760.45      772.35     17.03 o 
  -1  17   4       54.76       44.95      5.25 o 
   0  17   4      440.05      460.53     11.22 o 
   1  17   4      554.63      538.64     14.26 o 
   2  17   4       93.40       90.14      8.42 o 
   3  17   4       22.12       16.18      3.93 o 
   4  17   4      110.74      135.76      8.51 o 
   5  17   4      130.71      105.33      9.54 o 
   6  17   4       32.77       55.36      7.61 o 
   7  17   4       60.45       57.02      8.35 o 
   8  17   4        1.56       -3.01      5.89 o 
   9  17   4       92.53       95.25     14.78 o 
 -11  18   4       17.61       11.81      5.50 o 
 -10  18   4       86.38       88.77     11.37 o 
  -9  18   4       55.04       36.18      9.53 o 
  -8  18   4      681.45      734.12     33.71 o 
  -7  18   4       95.70       93.35      8.78 o 
  -6  18   4        5.42        0.91      3.86 o 
  -5  18   4      246.33      242.53     10.95 o 
  -4  18   4      265.68      278.61     10.55 o 
  -3  18   4       37.16       40.79      5.67 o 
  -2  18   4       72.40       73.59      6.38 o 
  -1  18   4      220.07      229.88      8.48 o 
   0  18   4      636.53      643.01     15.50 o 
   1  18   4       41.68       34.47      4.69 o 
   2  18   4       26.64       30.10      4.50 o 
   3  18   4       54.00       53.38      6.00 o 
   4  18   4      374.73      387.07     14.85 o 
   5  18   4      104.20      112.48      8.86 o 
   6  18   4      840.37      894.26     24.81 o 
   7  18   4        2.93        1.68      5.32 o 
   8  18   4       24.69       33.59      9.01 o 
   9  18   4        2.17        2.13      9.63 o 
 -11  19   4       93.59       67.76     14.31 o 
 -10  19   4        1.92        3.06      6.69 o 
  -9  19   4        4.44        7.41      6.26 o 
  -8  19   4       21.96       19.08      5.96 o 
  -7  19   4      205.67      207.12     12.08 o 
  -6  19   4       39.21       46.28      9.25 o 
  -5  19   4       66.95       63.92      7.38 o 
  -4  19   4        9.12        7.24      3.20 o 
  -3  19   4       11.95       11.15      4.14 o 
  -2  19   4      360.84      402.16     12.76 o 
  -1  19   4      190.99      193.21      8.25 o 
   0  19   4      140.36      133.72      7.59 o 
   1  19   4       66.84       56.82      6.42 o 
   2  19   4        8.17        3.98      3.86 o 
   3  19   4      107.20      111.85      8.17 o 
   4  19   4       14.29       15.25      5.30 o 
   5  19   4        0.01        0.42      4.49 o 
   6  19   4       77.02       82.63     14.45 o 
   7  19   4        3.31        3.35      5.47 o 
   8  19   4       15.40       33.26      9.00 o 
 -10  20   4      145.32      140.46     17.77 o 
  -9  20   4        6.46        7.55      6.75 o 
  -8  20   4       14.17        6.45      6.00 o 
  -7  20   4       30.88       30.60      6.59 o 
  -6  20   4       98.63      102.87      8.74 o 
  -5  20   4       83.34       80.48      7.12 o 
  -4  20   4        0.63       -1.99      4.67 o 
  -3  20   4        1.52        2.80      4.23 o 
  -2  20   4       12.71       11.13      4.17 o 
  -1  20   4        0.28        2.77      3.19 o 
   0  20   4       23.76       12.40      4.09 o 
   1  20   4      328.95      370.24     18.34 o 
   2  20   4       11.16       10.89      4.52 o 
   3  20   4        1.83        2.31      4.28 o 
   4  20   4        3.73        2.33      4.51 o 
   5  20   4      100.95      102.15      9.11 o 
   6  20   4       28.15       29.75      7.08 o 
   7  20   4       87.40       64.40      9.36 o 
   8  20   4       13.23       19.70      8.67 o 
  -9  21   4       97.38       75.44     10.82 o 
  -8  21   4      211.21      224.25     14.89 o 
  -7  21   4      241.74      248.59     13.26 o 
  -6  21   4      223.45      248.76     17.00 o 
  -5  21   4       31.99       43.08      5.42 o 
  -4  21   4        0.49        2.30      4.53 o 
  -3  21   4      147.82      129.64     14.65 o 
  -2  21   4        0.52        4.19      3.90 o 
  -1  21   4        1.00        3.50      3.79 o 
   0  21   4        9.20       10.28      4.38 o 
   1  21   4       49.97       49.94      7.24 o 
   2  21   4       68.05       71.12      7.25 o 
   3  21   4       46.44       52.85      9.13 o 
   4  21   4       38.64       27.34      6.06 o 
   5  21   4        0.60        7.80      5.36 o 
   6  21   4        1.90       -0.76      5.59 o 
   7  21   4       93.39       91.15     12.79 o 
  -9  22   4        2.18       -2.03      9.22 o 
  -8  22   4       21.85       22.63      7.59 o 
  -7  22   4       23.58       22.14      6.02 o 
  -6  22   4       17.11       14.06      4.79 o 
  -5  22   4        0.08        3.62      3.52 o 
  -4  22   4       31.90       27.81      6.36 o 
  -3  22   4       13.94        8.89      5.02 o 
  -2  22   4       50.34       30.17      6.31 o 
  -1  22   4       37.14       28.42      6.09 o 
   0  22   4       38.26       26.49      5.55 o 
   1  22   4       33.44       43.49      6.37 o 
   2  22   4        8.92        7.42      4.74 o 
   3  22   4        5.44        2.53      4.82 o 
   4  22   4       21.07       21.05      6.06 o 
   5  22   4       11.04       25.92      6.61 o 
   6  22   4       45.87       33.28      7.98 o 
  -8  23   4       12.89       10.36      8.22 o 
  -7  23   4      192.75      187.22     11.16 o 
  -6  23   4       20.69       18.50      5.05 o 
  -5  23   4       50.77       46.59      7.51 o 
  -4  23   4       17.91       20.62      6.24 o 
  -3  23   4        7.72        4.39      5.11 o 
  -2  23   4       17.24       10.25      5.50 o 
  -1  23   4      162.21      174.12     16.65 o 
   0  23   4       62.87       72.28      9.35 o 
   1  23   4       31.81       36.82      6.12 o 
   2  23   4       25.27       23.01      5.93 o 
   3  23   4       73.04       60.95      7.60 o 
   4  23   4        0.10        4.12      5.37 o 
   5  23   4        0.23       -1.94      5.34 o 
  -7  24   4       51.09       50.62      7.14 o 
  -6  24   4        0.01        0.78      5.69 o 
  -5  24   4        1.53        2.94      5.69 o 
  -4  24   4       87.05      104.35     15.99 o 
  -3  24   4        0.35        5.25      6.37 o 
  -2  24   4       19.86       30.74      8.05 o 
  -1  24   4       27.11       41.79      9.92 o 
   0  24   4       61.65       67.63      7.80 o 
   1  24   4      250.62      248.93     12.56 o 
   2  24   4      113.07      110.01      9.53 o 
   3  24   4        8.77        3.82      5.38 o 
   4  24   4       17.16       11.80      7.08 o 
  -6  25   4       12.46        8.91      8.59 o 
  -5  25   4      163.94      203.61     15.78 o 
  -4  25   4        6.72        9.16      7.39 o 
  -3  25   4       15.54       17.03      7.47 o 
  -2  25   4       57.64       37.93      8.90 o 
  -1  25   4        4.68        7.57      7.67 o 
   0  25   4       12.16       13.79      6.33 o 
   1  25   4        0.26        4.11      5.44 o 
   2  25   4       76.20       95.82     10.64 o 
   3  25   4      205.31      238.32     14.04 o 
  -4  26   4       34.36       20.70      8.75 o 
  -3  26   4        1.69       -3.32      6.65 o 
  -2  26   4       30.70       44.61     10.90 o 
  -1  26   4        0.96       11.19      8.19 o 
   0  26   4       12.61       14.26      8.72 o 
   1  26   4        0.50        5.52      8.01 o 
 -15   1   5       18.48       16.77      6.66 o 
 -14   1   5        6.23        1.37      5.23 o 
 -13   1   5        2.15        3.73      4.91 o 
 -12   1   5      378.42      336.62     13.08 o 
 -11   1   5        1.62        1.88      2.96 o 
 -10   1   5        8.10        7.77      2.41 o 
  -9   1   5      152.70      145.41      5.24 o 
  -8   1   5     3008.81     2866.65     45.27 o 
  -7   1   5        1.37        3.31      1.51 o 
  -6   1   5      262.43      263.35      6.35 o 
  -5   1   5       40.07       49.72      3.52 o 
  -4   1   5     2907.65     2924.30     43.47 o 
  -3   1   5      217.71      208.91      7.04 o 
  -2   1   5      706.68      643.39     11.67 o 
  -1   1   5      499.36      537.89     18.23 o 
   0   1   5     1883.16     1842.84     36.83 o 
   1   1   5      480.39      543.02     11.52 o 
   2   1   5      878.36      885.38     11.86 o 
   3   1   5       19.64       12.85      2.18 o 
   4   1   5       28.44       28.21      2.77 o 
   5   1   5     1118.77     1148.18     17.37 o 
   6   1   5     1241.44     1229.13     24.66 o 
   7   1   5       85.55       79.23      6.22 o 
   8   1   5       25.13       13.81      4.20 o 
   9   1   5       21.10       17.81      4.78 o 
  10   1   5        6.56        5.61      6.16 o 
  11   1   5        4.41        5.88      6.93 o 
  12   1   5       42.11       17.20      8.68 o 
 -15   2   5        0.23       11.14      7.25 o 
 -14   2   5      155.92      160.83     11.82 o 
 -13   2   5      459.48      522.61     17.03 o 
 -12   2   5      179.57      157.30      9.81 o 
 -11   2   5      120.29      103.61      6.37 o 
 -10   2   5      530.03      560.47     10.69 o 
  -9   2   5      450.46      423.29      8.66 o 
  -8   2   5       22.12       24.69      2.59 o 
  -7   2   5      201.61      217.36      5.95 o 
  -6   2   5     2354.99     2394.63     26.33 o 
  -5   2   5       16.03       17.89      1.94 o 
  -4   2   5      623.58      760.47     12.20 o 
  -3   2   5      471.41      492.24     10.03 o 
  -2   2   5       14.44        5.44      1.89 o 
  -1   2   5      105.74      109.61      4.83 o 
   0   2   5     3889.81     3970.84     61.48 o 
   1   2   5        0.08        1.11      1.47 o 
   2   2   5       15.28       18.59      2.19 o 
   3   2   5      613.95      563.03      8.74 o 
   4   2   5      734.32      697.51      9.62 o 
   5   2   5     3126.52     3130.87     33.77 o 
   6   2   5       80.23       67.37      5.40 o 
   7   2   5       11.91       10.77      3.40 o 
   8   2   5      468.04      518.29     14.90 o 
   9   2   5      153.92      169.70     11.26 o 
  10   2   5       89.23       96.17     13.54 o 
  11   2   5      340.33      382.22     31.16 o 
  12   2   5       65.05       78.79     25.34 o 
 -15   3   5        5.86        3.66      6.59 o 
 -14   3   5      154.75      151.62     12.59 o 
 -13   3   5       26.41       14.96      5.29 o 
 -12   3   5      748.83      813.10     17.04 o 
 -11   3   5       31.35       29.23      4.08 o 
 -10   3   5      186.19      187.36     10.23 o 
  -9   3   5     1085.99     1026.71     15.62 o 
  -8   3   5     2348.93     2186.07     25.54 o 
  -7   3   5      740.90      727.49     13.97 o 
  -6   3   5      980.95     1014.33     14.03 o 
  -5   3   5      836.14      816.36     11.85 o 
  -4   3   5     1591.17     1623.21     18.90 o 
  -3   3   5      244.15      269.25      5.08 o 
  -2   3   5       49.22       36.81      2.50 o 
  -1   3   5      138.37      141.50      4.52 o 
   0   3   5      551.29      566.95      8.31 o 
   1   3   5     1319.71     1545.58     18.43 o 
   2   3   5     1267.54     1321.74     16.64 o 
   3   3   5      342.46      317.53      6.34 o 
   4   3   5     1650.18     1632.39     21.17 o 
   5   3   5     1511.15     1535.60     22.76 o 
   6   3   5       45.03       51.15      3.83 o 
   7   3   5       34.74       32.10      3.47 o 
   8   3   5      253.46      270.91     10.91 o 
   9   3   5        1.54        2.01      3.89 o 
  10   3   5        0.02        1.18      6.10 o 
  11   3   5        7.10       15.01      7.84 o 
  12   3   5       35.65       45.52     10.60 o 
 -15   4   5      251.98      247.62     15.63 o 
 -14   4   5       39.56       34.97      7.01 o 
 -13   4   5       34.26       24.21      5.54 o 
 -12   4   5      147.21      154.38      8.60 o 
 -11   4   5     1087.74     1101.48     20.10 o 
 -10   4   5        1.10        3.21      2.72 o 
  -9   4   5      466.89      447.27      9.58 o 
  -8   4   5     1035.34     1034.95     13.90 o 
  -7   4   5      568.66      525.73     10.23 o 
  -6   4   5       38.34       45.58      3.20 o 
  -5   4   5     1799.93     1769.49     24.97 o 
  -4   4   5      177.91      150.33      4.47 o 
  -3   4   5      255.15      249.94      5.37 o 
  -2   4   5     2416.37     2302.52     24.12 o 
  -1   4   5      510.99      504.21      8.77 o 
   0   4   5     2160.39     2184.41     25.48 o 
   1   4   5     1038.94     1172.41     14.65 o 
   2   4   5      235.36      243.21      9.08 o 
   3   4   5     3660.12     3889.35     41.11 o 
   4   4   5       67.33       61.32      3.40 o 
   5   4   5     2233.25     2226.13     30.72 o 
   6   4   5      352.45      360.06      9.54 o 
   7   4   5      456.64      471.95      9.91 o 
   8   4   5        5.52        6.19      3.04 o 
   9   4   5      862.91      906.67     21.60 o 
  10   4   5      347.54      409.66     20.51 o 
  11   4   5        4.88       -1.98      6.36 o 
  12   4   5        9.68       23.22      9.00 o 
 -15   5   5        3.91        3.78      6.56 o 
 -14   5   5      128.57      127.45     14.32 o 
 -13   5   5       22.59       19.03      5.43 o 
 -12   5   5      111.23      136.94      8.23 o 
 -11   5   5      975.95     1052.62     19.73 o 
 -10   5   5        0.35        3.86      2.87 o 
  -9   5   5      289.84      287.94      7.58 o 
  -8   5   5     1408.00     1363.46     19.93 o 
  -7   5   5      221.47      189.86      6.54 o 
  -6   5   5        1.78        1.28      1.56 o 
  -5   5   5      629.21      693.76     10.50 o 
  -4   5   5     1944.03     2051.55     23.86 o 
  -3   5   5    12666.15    12813.15    115.04 o 
  -2   5   5     2197.17     2159.41     22.18 o 
  -1   5   5       75.03       53.09      2.72 o 
   0   5   5       19.51       20.66      2.02 o 
   1   5   5     1615.15     1473.67     16.00 o 
   2   5   5       74.87       83.94      6.78 o 
   3   5   5     1639.56     1593.18     23.12 o 
   4   5   5       50.64       52.35      3.41 o 
   5   5   5       19.43       18.48      3.32 o 
   6   5   5        0.74        1.80      2.35 o 
   7   5   5       60.56       55.21      4.92 o 
   8   5   5      626.88      624.34     14.07 o 
   9   5   5       16.09       20.65      4.42 o 
  10   5   5      117.01       98.55     11.99 o 
  11   5   5       71.97       55.12     11.78 o 
  12   5   5      253.69      320.94     35.44 o 
 -15   6   5      122.34      133.39     13.51 o 
 -14   6   5        0.16        6.92      4.64 o 
 -13   6   5        2.81        3.47      4.12 o 
 -12   6   5       60.52       69.49      6.55 o 
 -11   6   5      416.66      423.98     13.54 o 
 -10   6   5       10.14        6.73      2.75 o 
  -9   6   5      431.40      443.36     11.48 o 
  -8   6   5     1362.24     1367.39     20.89 o 
  -7   6   5      312.87      315.82      8.35 o 
  -6   6   5      158.99      152.99      5.09 o 
  -5   6   5     2535.89     2414.40     26.20 o 
  -4   6   5     1965.75     2018.05     24.24 o 
  -3   6   5      188.17      175.74      4.97 o 
  -2   6   5      735.96      719.49      9.28 o 
  -1   6   5     1954.13     1991.70     21.96 o 
   0   6   5      829.41      811.88     11.05 o 
   1   6   5      266.33      301.49      5.58 o 
   2   6   5      249.18      256.38      5.40 o 
   3   6   5     1448.81     1337.08     19.11 o 
   4   6   5      219.45      205.03      8.02 o 
   5   6   5      110.32      135.07      6.83 o 
   6   6   5       30.35       22.47      3.44 o 
   7   6   5       77.46       79.53      5.72 o 
   8   6   5      296.81      286.76     16.99 o 
   9   6   5      723.39      731.18     18.00 o 
  10   6   5       64.85       85.94     11.29 o 
  11   6   5       15.16       18.83      8.08 o 
  12   6   5       65.68       66.95     28.18 o 
 -14   7   5       49.00       50.72      6.59 o 
 -13   7   5      116.83      121.63      8.42 o 
 -12   7   5       42.00       35.20      5.45 o 
 -11   7   5        6.07        5.15      3.46 o 
 -10   7   5      118.05      126.03      7.04 o 
  -9   7   5       57.46       60.68      7.29 o 
  -8   7   5      171.53      174.17      6.90 o 
  -7   7   5       85.08       80.05      4.71 o 
  -6   7   5      639.79      573.39      9.91 o 
  -5   7   5       23.90       23.30      2.13 o 
  -4   7   5     2081.21     2057.17     28.10 o 
  -3   7   5      269.58      317.46      6.29 o 
  -2   7   5       46.25       31.45      3.33 o 
  -1   7   5     1613.77     1603.05     18.23 o 
   0   7   5      146.79      146.74      5.21 o 
   1   7   5      580.09      593.31      8.75 o 
   2   7   5      108.04      100.65      4.65 o 
   3   7   5       99.25      101.19      4.89 o 
   4   7   5        0.01        1.19      1.64 o 
   5   7   5        0.03        0.32      2.11 o 
   6   7   5      128.54      134.19      6.60 o 
   7   7   5        0.07        0.00      2.62 o 
   8   7   5      116.60      113.67      7.35 o 
   9   7   5       36.17       27.29      5.65 o 
  10   7   5       42.27       25.40      5.95 o 
  11   7   5        4.44        8.28      7.93 o 
 -14   8   5      251.88      286.64     14.66 o 
 -13   8   5        8.17        7.56      4.50 o 
 -12   8   5        0.11        0.45      3.71 o 
 -11   8   5        0.89        0.05      3.24 o 
 -10   8   5      203.04      200.77     11.96 o 
  -9   8   5       10.14        4.23      3.24 o 
  -8   8   5      767.91      776.73     16.15 o 
  -7   8   5      176.10      177.29      6.37 o 
  -6   8   5      264.89      272.98      6.52 o 
  -5   8   5       55.50       69.56      4.32 o 
  -4   8   5      729.46      733.92     12.22 o 
  -3   8   5       90.15       92.49      4.05 o 
  -2   8   5      237.04      205.02      5.53 o 
  -1   8   5      153.35      149.95      6.13 o 
   0   8   5      310.02      336.95      6.76 o 
   1   8   5      369.91      410.94      7.22 o 
   2   8   5       62.02       57.10      3.12 o 
   3   8   5      489.86      458.23     11.55 o 
   4   8   5      120.39      108.32      6.77 o 
   5   8   5      594.70      576.99     11.80 o 
   6   8   5      170.11      159.48      9.26 o 
   7   8   5        5.60        4.96      2.92 o 
   8   8   5      208.74      192.97     10.59 o 
   9   8   5        3.49        1.57      4.36 o 
  10   8   5        0.98       -3.00      5.69 o 
  11   8   5      105.73       92.66     12.75 o 
 -14   9   5        7.76       -2.51      5.63 o 
 -13   9   5       78.03       90.80      7.56 o 
 -12   9   5       25.82       20.61      4.31 o 
 -11   9   5      206.94      187.52     10.08 o 
 -10   9   5       31.72       26.97      4.76 o 
  -9   9   5      160.46      177.63      8.76 o 
  -8   9   5       33.87       28.11      3.92 o 
  -7   9   5       36.35       45.49      3.35 o 
  -6   9   5       16.78       16.53      2.11 o 
  -5   9   5        4.79        2.97      1.52 o 
  -4   9   5      750.24      742.93     11.48 o 
  -3   9   5      942.68      967.01     14.05 o 
  -2   9   5      717.68      652.25     10.70 o 
  -1   9   5     1513.94     1516.54     18.96 o 
   0   9   5      621.74      572.21      8.99 o 
   1   9   5     1889.08     1945.77     20.74 o 
   2   9   5      433.76      428.42      7.80 o 
   3   9   5       73.07       80.61      5.27 o 
   4   9   5      181.63      183.81      9.51 o 
   5   9   5      302.61      302.55     11.50 o 
   6   9   5      278.36      272.57     12.29 o 
   7   9   5       41.47       36.14      5.43 o 
   8   9   5      221.34      231.72     11.67 o 
   9   9   5        2.33        1.98      4.56 o 
  10   9   5       91.92       94.78     10.71 o 
  11   9   5       62.20       57.77      9.38 o 
 -14  10   5       70.24       64.87      9.92 o 
 -13  10   5        0.83        6.50      5.48 o 
 -12  10   5      115.89      122.43      7.77 o 
 -11  10   5       32.03       51.37      6.46 o 
 -10  10   5       42.49       35.95      5.26 o 
  -9  10   5      178.86      175.21      8.63 o 
  -8  10   5      154.46      164.71      7.40 o 
  -7  10   5       63.28       54.35      3.53 o 
  -6  10   5       24.65       20.82      2.83 o 
  -5  10   5     1128.40     1115.40     15.29 o 
  -4  10   5       11.91       13.15      1.90 o 
  -3  10   5        0.79        0.76      1.54 o 
  -2  10   5      145.55      141.78      6.17 o 
  -1  10   5      265.14      249.70      8.31 o 
   0  10   5      444.07      450.56      8.64 o 
   1  10   5        9.39        8.01      1.90 o 
   2  10   5        5.55        4.33      2.02 o 
   3  10   5      276.74      249.89      8.75 o 
   4  10   5        1.21        1.98      2.75 o 
   5  10   5      527.17      529.60     13.29 o 
   6  10   5       28.70       17.89      3.79 o 
   7  10   5       30.06       32.08      5.72 o 
   8  10   5       20.44       20.10      5.40 o 
   9  10   5      335.51      319.81     28.93 o 
  10  10   5        3.70        3.78      5.90 o 
  11  10   5       94.35      100.99     15.29 o 
 -14  11   5      175.59      180.88     13.74 o 
 -13  11   5        0.16        1.46      4.95 o 
 -12  11   5      168.12      151.38     11.51 o 
 -11  11   5       49.25       45.33      6.01 o 
 -10  11   5      295.20      307.95     12.78 o 
  -9  11   5        0.87        1.45      2.91 o 
  -8  11   5      487.66      478.66     11.94 o 
  -7  11   5      185.79      183.08      6.45 o 
  -6  11   5      207.11      211.78      7.34 o 
  -5  11   5       38.69       39.52      3.14 o 
  -4  11   5      456.54      462.78      8.10 o 
  -3  11   5       14.84       14.62      2.38 o 
  -2  11   5      128.12      124.33      4.79 o 
  -1  11   5      253.71      286.23      7.28 o 
   0  11   5      661.04      687.61      9.93 o 
   1  11   5      203.47      218.03      6.11 o 
   2  11   5        5.68        4.01      2.18 o 
   3  11   5      207.78      205.09      7.15 o 
   4  11   5       22.77       14.63      4.33 o 
   5  11   5      101.77       97.82      9.80 o 
   6  11   5      628.16      643.44     17.81 o 
   7  11   5       17.63       14.57      4.28 o 
   8  11   5        6.70        5.72      4.70 o 
   9  11   5       49.89       47.34      8.40 o 
  10  11   5        7.20       18.19     10.10 o 
  11  11   5       16.69       10.61      9.70 o 
 -13  12   5      137.67      121.46     10.23 o 
 -12  12   5       33.16       24.84      7.14 o 
 -11  12   5       16.20        8.54      5.40 o 
 -10  12   5      184.87      184.58     11.59 o 
  -9  12   5       28.52       22.74      4.05 o 
  -8  12   5      234.19      239.90      9.28 o 
  -7  12   5      195.19      200.98      8.20 o 
  -6  12   5      901.38      899.97     16.10 o 
  -5  12   5       52.33       59.72      4.15 o 
  -4  12   5      279.98      302.06      9.59 o 
  -3  12   5      156.22      133.85      7.47 o 
  -2  12   5     3379.92     3387.29     38.81 o 
  -1  12   5      225.25      228.01      6.67 o 
   0  12   5       72.92       78.61      4.33 o 
   1  12   5      269.07      286.29      7.01 o 
   2  12   5       70.42       56.20      6.57 o 
   3  12   5        2.66       -1.90      2.45 o 
   4  12   5       68.65       81.52      9.36 o 
   5  12   5      581.94      541.56     27.02 o 
   6  12   5        2.48        6.72      4.03 o 
   7  12   5      171.85      173.40     16.13 o 
   8  12   5      214.11      225.01     10.90 o 
   9  12   5      159.70      119.21     17.31 o 
  10  12   5       33.82        5.73      9.17 o 
 -13  13   5      113.28       87.53      9.30 o 
 -12  13   5      224.11      213.36     14.27 o 
 -11  13   5        8.10       11.49      5.68 o 
 -10  13   5       43.42       58.42      8.25 o 
  -9  13   5       45.14       45.39      6.77 o 
  -8  13   5      963.94     1004.05     17.80 o 
  -7  13   5      157.23      182.01      9.26 o 
  -6  13   5      344.21      304.26     12.34 o 
  -5  13   5      217.99      226.17      7.11 o 
  -4  13   5      617.39      555.00     18.69 o 
  -3  13   5       26.40       18.18      3.16 o 
  -2  13   5      282.69      251.54      8.13 o 
  -1  13   5      217.47      238.57      6.33 o 
   0  13   5      246.59      249.79     10.48 o 
   1  13   5        0.48        0.12      2.34 o 
   2  13   5     2252.10     2249.65     31.19 o 
   3  13   5      291.48      283.09     13.17 o 
   4  13   5      141.34      142.92      8.48 o 
   5  13   5      211.07      198.26     11.22 o 
   6  13   5      546.65      587.96     18.50 o 
   7  13   5       37.24       29.78      5.53 o 
   8  13   5       45.15       41.94      7.55 o 
   9  13   5       53.36       58.34     13.73 o 
  10  13   5       68.08       84.53     16.20 o 
 -13  14   5        0.00        3.62      6.15 o 
 -12  14   5        0.04        3.11      5.81 o 
 -11  14   5      165.55      154.09     17.96 o 
 -10  14   5      121.59      126.58      8.94 o 
  -9  14   5        3.93        7.06      3.74 o 
  -8  14   5        0.14       -3.92      3.92 o 
  -7  14   5       99.18       94.87      9.29 o 
  -6  14   5      331.08      336.31     12.24 o 
  -5  14   5      416.45      381.16      9.12 o 
  -4  14   5       46.57       18.13      4.81 o 
  -3  14   5        6.86        2.76      2.60 o 
  -2  14   5      165.68      175.33      7.40 o 
  -1  14   5      321.36      329.77      9.28 o 
   0  14   5      333.47      340.28     10.14 o 
   1  14   5        1.58        4.69      2.68 o 
   2  14   5        0.38        1.37      2.64 o 
   3  14   5      118.68      109.10      6.74 o 
   4  14   5      152.57      174.01     10.27 o 
   5  14   5        6.90        7.41      3.66 o 
   6  14   5      212.06      202.83     15.96 o 
   7  14   5        0.20        0.16      6.25 o 
   8  14   5       13.69       30.00      7.42 o 
   9  14   5      140.84      132.08     24.97 o 
  10  14   5       23.32       28.94     11.80 o 
 -12  15   5        7.50       13.72      6.74 o 
 -11  15   5      155.28      155.36     13.11 o 
 -10  15   5       20.10       16.80      4.79 o 
  -9  15   5      244.22      229.95     14.15 o 
  -8  15   5      166.53      157.94     18.23 o 
  -7  15   5       99.24      121.07     13.37 o 
  -6  15   5       10.86        7.51      3.77 o 
  -5  15   5       23.63       11.72      3.12 o 
  -4  15   5      608.37      635.03     36.63 o 
  -3  15   5      628.27      695.78     18.82 o 
  -2  15   5      407.51      368.45     13.45 o 
  -1  15   5      108.48       85.75      5.68 o 
   0  15   5       31.04       19.10      3.30 o 
   1  15   5      590.41      614.85     14.60 o 
   2  15   5      337.29      357.49     12.34 o 
   3  15   5       33.72       23.08      6.03 o 
   4  15   5      293.01      301.05     13.54 o 
   5  15   5      127.03      133.44     10.69 o 
   6  15   5        9.01       14.50     13.01 o 
   7  15   5       24.69       29.67     12.57 o 
   8  15   5       43.92       42.39     11.18 o 
   9  15   5       18.24       17.47     11.73 o 
 -12  16   5       71.62       71.21     10.05 o 
 -11  16   5      116.10      127.59     11.77 o 
 -10  16   5       14.67       15.80     10.13 o 
  -9  16   5       14.51        5.87      5.52 o 
  -8  16   5      134.34      105.94     10.16 o 
  -7  16   5       94.32       71.28      9.28 o 
  -6  16   5      250.76      245.59     10.84 o 
  -5  16   5      613.59      649.76     15.97 o 
  -4  16   5        0.96        1.40      3.82 o 
  -3  16   5       41.82       35.39      5.88 o 
  -2  16   5      119.34      112.79      7.98 o 
  -1  16   5      396.33      385.78     13.50 o 
   0  16   5       79.39       89.30      9.73 o 
   1  16   5       16.19       17.86      3.63 o 
   2  16   5        0.63        3.69      3.07 o 
   3  16   5       94.85      113.30      7.71 o 
   4  16   5        6.79        5.31      4.64 o 
   5  16   5       81.84       68.14      9.54 o 
   6  16   5       50.45       43.92     10.10 o 
   7  16   5      270.42      304.97     20.73 o 
   8  16   5       81.63       63.96     12.01 o 
   9  16   5       12.25       10.58      8.99 o 
 -12  17   5       29.68       51.53     15.24 o 
 -11  17   5        0.62        3.05      7.65 o 
 -10  17   5       13.23        7.19      6.35 o 
  -9  17   5        3.66       13.01      6.10 o 
  -8  17   5       20.74       20.19      5.99 o 
  -7  17   5      338.24      376.63     15.59 o 
  -6  17   5      135.61      154.66      8.97 o 
  -5  17   5        0.18       -1.07      4.72 o 
  -4  17   5        3.66        2.94      4.17 o 
  -3  17   5      510.69      510.43     28.27 o 
  -2  17   5       21.74       25.54      4.52 o 
  -1  17   5      463.84      458.63     12.23 o 
   0  17   5      158.17      137.69      9.68 o 
   1  17   5       67.36       71.01      8.28 o 
   2  17   5      206.71      223.47      9.20 o 
   3  17   5        7.92        8.32      3.99 o 
   4  17   5        9.11       12.27      4.30 o 
   5  17   5       63.46       53.26      7.36 o 
   6  17   5      141.67      143.16     15.35 o 
   7  17   5       18.58       21.88     17.95 o 
   8  17   5      172.95      221.01     38.15 o 
   9  17   5        7.30       12.05     11.29 o 
 -11  18   5       74.25       53.49     15.89 o 
 -10  18   5      126.55      119.88     14.42 o 
  -9  18   5       94.12      115.19     11.28 o 
  -8  18   5        0.49        2.90      5.01 o 
  -7  18   5       34.80       19.66      5.51 o 
  -6  18   5       10.44        7.07      4.01 o 
  -5  18   5       50.48       33.28      7.30 o 
  -4  18   5        0.03        1.28      4.94 o 
  -3  18   5        5.28        2.88      3.92 o 
  -2  18   5      269.63      249.77     11.95 o 
  -1  18   5      296.12      323.63     13.11 o 
   0  18   5       44.91       45.70      4.84 o 
   1  18   5      102.16       90.30      7.81 o 
   2  18   5        1.40       -1.00      2.98 o 
   3  18   5      243.37      214.26     13.92 o 
   4  18   5      172.65      183.99     11.11 o 
   5  18   5        7.01        6.30      5.09 o 
   6  18   5      253.15      249.30     15.47 o 
   7  18   5       35.86       26.68      8.02 o 
   8  18   5        0.00        0.08      6.82 o 
 -11  19   5       72.29       73.16     14.16 o 
 -10  19   5       81.99       91.75     11.33 o 
  -9  19   5        1.36        0.23      5.61 o 
  -8  19   5       17.07       18.85      6.61 o 
  -7  19   5       79.19       88.45     11.24 o 
  -6  19   5       13.27        7.82      3.77 o 
  -5  19   5       10.69       18.60      6.59 o 
  -4  19   5      142.91      143.85     13.75 o 
  -3  19   5       19.39       10.51      4.12 o 
  -2  19   5        3.60        1.35      3.56 o 
  -1  19   5      448.00      477.73     12.26 o 
   0  19   5      284.63      289.79     10.44 o 
   1  19   5      142.52      147.31      8.11 o 
   2  19   5        3.26        4.53      3.61 o 
   3  19   5      220.18      207.54     16.59 o 
   4  19   5       24.64       13.27      5.48 o 
   5  19   5        6.06        9.15      5.48 o 
   6  19   5        2.91       10.94      6.64 o 
   7  19   5        2.12        8.45      7.29 o 
   8  19   5        0.23       11.44     11.52 o 
 -10  20   5       46.77       27.41     10.85 o 
  -9  20   5       51.92       45.84      8.53 o 
  -8  20   5        0.19       -2.05      5.18 o 
  -7  20   5      233.27      250.44     13.31 o 
  -6  20   5       24.11       23.30      7.84 o 
  -5  20   5      220.51      231.48     25.17 o 
  -4  20   5       68.95       63.84      8.60 o 
  -3  20   5       32.42       12.43      4.28 o 
  -2  20   5       24.41       14.60      4.66 o 
  -1  20   5      261.65      297.63     10.30 o 
   0  20   5      156.60      168.10      8.66 o 
   1  20   5       18.24       12.28      4.06 o 
   2  20   5       11.23       17.23      4.70 o 
   3  20   5      673.53      719.38     20.77 o 
   4  20   5       42.57       41.05      6.80 o 
   5  20   5       42.56       33.87      8.34 o 
   6  20   5        3.09        0.92      5.85 o 
   7  20   5        7.09        5.58     10.85 o 
  -9  21   5        3.10        1.10      6.10 o 
  -8  21   5      321.44      335.88     16.26 o 
  -7  21   5      118.71      120.79     11.09 o 
  -6  21   5       28.21       16.36      8.91 o 
  -5  21   5      375.03      395.17     18.21 o 
  -4  21   5      111.10      127.43     10.12 o 
  -3  21   5        0.53        3.74      4.84 o 
  -2  21   5       97.04       97.00      8.14 o 
  -1  21   5        0.43        5.83      3.86 o 
   0  21   5       19.24       22.92      4.90 o 
   1  21   5       52.10       59.74      6.37 o 
   2  21   5       43.83       39.56      6.13 o 
   3  21   5       45.45       32.97      7.57 o 
   4  21   5        0.00        1.98      4.86 o 
   5  21   5       15.82        9.03      7.67 o 
   6  21   5       79.41       78.21     12.47 o 
  -9  22   5        0.25        1.70     10.95 o 
  -8  22   5       60.06       47.05      9.91 o 
  -7  22   5       34.44       39.12     10.96 o 
  -6  22   5        5.53       10.73      7.49 o 
  -5  22   5      195.24      247.68     15.55 o 
  -4  22   5       98.12       91.67      9.14 o 
  -3  22   5        1.75        4.52      5.16 o 
  -2  22   5        3.53        6.48      4.81 o 
  -1  22   5      129.45      146.52     10.83 o 
   0  22   5      129.86      146.08      9.55 o 
   1  22   5        0.17       -2.04      4.23 o 
   2  22   5        7.22        5.47      5.05 o 
   3  22   5       39.51       52.81      9.87 o 
   4  22   5      170.93      179.38     12.39 o 
   5  22   5      156.15      138.69     11.87 o 
   6  22   5        3.04        0.28     11.01 o 
  -8  23   5      151.57      163.94     21.85 o 
  -7  23   5        2.77        2.81      7.46 o 
  -6  23   5       84.28       69.76     13.02 o 
  -5  23   5       55.04       66.21      9.60 o 
  -4  23   5      473.74      525.69     18.77 o 
  -3  23   5      219.87      260.35     13.90 o 
  -2  23   5       20.63       17.09      6.15 o 
  -1  23   5        0.01        4.31      5.62 o 
   0  23   5       36.90       52.48      6.96 o 
   1  23   5       22.13       15.61      5.51 o 
   2  23   5       38.33       24.79      6.18 o 
   3  23   5        0.30       -3.74      5.27 o 
   4  23   5       11.97       13.19      6.61 o 
   5  23   5       31.93       35.02     20.15 o 
  -7  24   5        9.47       14.33     13.45 o 
  -6  24   5        0.02        0.30      6.68 o 
  -5  24   5       28.11       17.95      7.20 o 
  -4  24   5       10.18        5.77      6.63 o 
  -3  24   5       46.44       32.34      7.08 o 
  -2  24   5       99.62      107.42     11.01 o 
  -1  24   5        3.96        2.75      6.39 o 
   0  24   5      170.88      165.89     15.12 o 
   1  24   5       19.68        9.18      5.45 o 
   2  24   5        1.21        4.35      5.55 o 
   3  24   5        0.19       -3.46      7.04 o 
   4  24   5        0.32        0.00     10.90 o 
  -5  25   5       39.03       28.06      8.38 o 
  -4  25   5       94.23       70.58     10.25 o 
  -3  25   5       74.66       79.74     10.39 o 
  -2  25   5       40.57       48.99      9.11 o 
  -1  25   5       24.08       13.02      7.15 o 
   0  25   5       25.77       34.57      9.90 o 
   1  25   5       32.09       31.46      7.01 o 
   2  25   5       43.88       38.73     10.06 o 
  -3  26   5        4.42        4.65     12.85 o 
  -2  26   5        0.02        5.88      6.94 o 
  -1  26   5      101.12      118.60     12.32 o 
   0  26   5       43.04       46.57     16.00 o 
 -15   0   6      103.91       85.06     14.22 o 
 -14   0   6        1.23       -4.27      7.40 o 
 -13   0   6      394.82      405.72     20.19 o 
 -12   0   6       48.28       46.56      8.52 o 
 -11   0   6     1971.69     1980.56     51.61 o 
 -10   0   6        8.45        4.99      3.72 o 
  -9   0   6      142.48      135.90      8.88 o 
  -8   0   6      350.05      327.34     11.91 o 
  -7   0   6      672.93      679.65     16.61 o 
  -6   0   6      295.58      278.44     19.07 o 
  -5   0   6      707.22      603.44     20.97 o 
  -4   0   6     1491.76     1589.78     38.97 o 
  -3   0   6     5832.20     5755.55    110.76 o 
  -2   0   6      390.44      383.07     14.33 o 
  -1   0   6      801.58      738.06     25.75 o 
   0   0   6     3233.48     3435.65    111.73 o 
   1   0   6      925.18      924.55     30.18 o 
   2   0   6        9.96       13.99      3.34 o 
   3   0   6      720.97      754.50     17.51 o 
   4   0   6      467.77      497.28     14.33 o 
   5   0   6     1317.05     1251.84     26.95 o 
   6   0   6      222.68      226.73     12.98 o 
   7   0   6      129.61      120.92     12.19 o 
   8   0   6      936.49      978.58     32.87 o 
   9   0   6      192.52      181.56     40.56 o 
  10   0   6      407.85      431.72     30.79 o 
  11   0   6       30.98       32.41     12.85 o 
 -15   1   6       78.39       68.51      9.40 o 
 -14   1   6       46.17       44.44      8.58 o 
 -13   1   6       23.46       23.70      5.84 o 
 -12   1   6      159.84      163.57      9.51 o 
 -11   1   6      121.62      120.83      7.47 o 
 -10   1   6        0.22        2.53      2.56 o 
  -9   1   6      155.94      156.58      6.87 o 
  -8   1   6      288.08      270.13      7.65 o 
  -7   1   6        8.87       11.45      2.28 o 
  -6   1   6      437.70      388.73      9.09 o 
  -5   1   6      451.59      340.95      9.27 o 
  -4   1   6       36.27       31.67      3.68 o 
  -3   1   6     2807.24     3034.76     85.86 o 
  -2   1   6      167.62      114.56      6.04 o 
  -1   1   6      760.12      750.32     18.44 o 
   0   1   6     1460.71     1539.74     30.00 o 
   1   1   6      103.21      121.17      6.69 o 
   2   1   6      423.12      392.06      7.98 o 
   3   1   6      163.03      158.44      5.68 o 
   4   1   6        5.93        4.51      2.21 o 
   5   1   6       15.42       19.09      2.90 o 
   6   1   6      116.78      117.18      6.99 o 
   7   1   6        2.06        3.55      3.30 o 
   8   1   6      229.63      233.11     11.39 o 
   9   1   6      155.34      150.83      9.63 o 
  10   1   6        1.74        6.22      6.87 o 
  11   1   6       55.19       46.82     10.64 o 
 -15   2   6       33.22       21.92      7.23 o 
 -14   2   6        6.38        4.78      5.38 o 
 -13   2   6      151.79      140.49     14.27 o 
 -12   2   6      250.75      251.19     11.31 o 
 -11   2   6       29.41       20.02      4.17 o 
 -10   2   6       17.03       16.05      3.25 o 
  -9   2   6      140.26      129.20      7.30 o 
  -8   2   6     1586.73     1528.27     20.74 o 
  -7   2   6      150.35      129.97      6.24 o 
  -6   2   6     1311.07     1383.77     21.84 o 
  -5   2   6        0.17        0.34      1.81 o 
  -4   2   6     1159.72     1194.74     17.56 o 
  -3   2   6      378.73      401.74      9.29 o 
  -2   2   6      313.00      299.44     14.36 o 
  -1   2   6       90.10       71.75      5.32 o 
   0   2   6      585.54      593.66     16.01 o 
   1   2   6        2.84        1.83      1.66 o 
   2   2   6      189.18      165.53      6.01 o 
   3   2   6      479.54      455.57      9.59 o 
   4   2   6      538.66      544.20     11.85 o 
   5   2   6      542.52      567.87     14.17 o 
   6   2   6      404.88      407.97     17.81 o 
   7   2   6       41.64       39.48      5.33 o 
   8   2   6       86.93       77.90      7.07 o 
   9   2   6      193.88      202.95     10.95 o 
  10   2   6       58.24       45.76     10.43 o 
  11   2   6        9.88        5.50     12.24 o 
 -15   3   6        5.02        6.07      6.45 o 
 -14   3   6      340.39      375.67     15.41 o 
 -13   3   6       28.46       35.85      6.30 o 
 -12   3   6      171.48      137.93     11.12 o 
 -11   3   6       77.90       63.96      5.82 o 
 -10   3   6      131.05      127.73      5.51 o 
  -9   3   6      108.91       99.68      4.94 o 
  -8   3   6     1000.57      966.39     22.80 o 
  -7   3   6       84.81      100.54      4.51 o 
  -6   3   6      732.29      784.06     12.34 o 
  -5   3   6       70.32       47.89      5.09 o 
  -4   3   6      399.50      353.05     10.17 o 
  -3   3   6       79.37       88.45      4.73 o 
  -2   3   6      549.23      591.11     11.77 o 
  -1   3   6     3481.68     3581.50     64.23 o 
   0   3   6      786.13      745.78     12.03 o 
   1   3   6      899.98      907.34     15.42 o 
   2   3   6       26.66       21.56      5.55 o 
   3   3   6      931.72      865.82     14.34 o 
   4   3   6     1258.09     1268.32     20.51 o 
   5   3   6      139.96      141.06      7.29 o 
   6   3   6       28.60       31.20      5.28 o 
   7   3   6      234.02      240.79     10.39 o 
   8   3   6      280.18      296.84     12.00 o 
   9   3   6       81.55       90.91      9.19 o 
  10   3   6        5.94        5.33      6.83 o 
  11   3   6      191.97      168.58     29.36 o 
 -15   4   6       15.70       14.73      6.87 o 
 -14   4   6        4.57        5.61      5.54 o 
 -13   4   6      227.06      210.98     11.80 o 
 -12   4   6       22.74       17.91      4.86 o 
 -11   4   6       36.02       39.11      4.36 o 
 -10   4   6      309.55      324.06      8.84 o 
  -9   4   6      232.08      239.80      7.40 o 
  -8   4   6      649.72      658.16     13.10 o 
  -7   4   6       84.31       95.26      4.80 o 
  -6   4   6       50.83       44.64      3.63 o 
  -5   4   6        8.25       11.89      4.62 o 
  -4   4   6       59.08       55.83      2.78 o 
  -3   4   6     1239.48     1225.95     15.25 o 
  -2   4   6      194.43      167.91      6.67 o 
  -1   4   6        1.57        1.86      1.29 o 
   0   4   6      238.47      214.78      5.09 o 
   1   4   6     1223.64     1194.93     17.35 o 
   2   4   6       95.14      102.17      5.17 o 
   3   4   6        8.29        9.64      1.86 o 
   4   4   6      194.96      198.13      6.33 o 
   5   4   6      321.65      321.41     13.31 o 
   6   4   6      135.12      127.86      7.63 o 
   7   4   6       16.97       17.08      4.42 o 
   8   4   6        1.37        2.04      3.96 o 
   9   4   6        0.44       -4.86      4.86 o 
  10   4   6        1.11        3.43      6.84 o 
  11   4   6       30.71       40.13     10.79 o 
 -15   5   6       62.29       86.72     12.57 o 
 -14   5   6        3.00        3.82      5.54 o 
 -13   5   6      130.11      143.83      9.56 o 
 -12   5   6       19.53       15.58      3.91 o 
 -11   5   6        6.54        3.89      3.09 o 
 -10   5   6      846.11      887.52     17.52 o 
  -9   5   6      242.45      239.56      8.23 o 
  -8   5   6     1189.21     1181.48     17.17 o 
  -7   5   6      143.60      123.10      9.28 o 
  -6   5   6        0.86        2.02      1.68 o 
  -5   5   6      176.45      170.71      5.59 o 
  -4   5   6        7.56        3.87      1.65 o 
  -3   5   6     1466.74     1550.34     18.47 o 
  -2   5   6      720.17      679.49      9.79 o 
  -1   5   6        0.01        0.67      1.32 o 
   0   5   6      807.89      783.06     11.51 o 
   1   5   6      141.59      123.57      5.85 o 
   2   5   6        2.11        6.84      1.88 o 
   3   5   6       56.42       59.88      5.07 o 
   4   5   6      437.75      428.97      9.69 o 
   5   5   6       20.28       15.11      3.55 o 
   6   5   6       89.32       90.92      5.45 o 
   7   5   6       39.04       40.18      7.06 o 
   8   5   6      124.98      110.48      9.41 o 
   9   5   6       17.95       18.75      6.17 o 
  10   5   6        3.11        5.86      8.13 o 
  11   5   6       62.69       69.89     12.09 o 
 -14   6   6        0.62        7.01      6.44 o 
 -13   6   6        1.24        0.80      3.84 o 
 -12   6   6      270.71      265.58     10.13 o 
 -11   6   6       57.97       61.99      6.09 o 
 -10   6   6      101.00       92.33      6.59 o 
  -9   6   6      108.54      103.49      5.31 o 
  -8   6   6     2076.48     2079.81     28.75 o 
  -7   6   6      625.72      585.12     12.68 o 
  -6   6   6      695.87      662.23     12.00 o 
  -5   6   6       81.30       91.08      3.93 o 
  -4   6   6      165.51      180.86      5.36 o 
  -3   6   6     1951.21     2026.14     23.04 o 
  -2   6   6     1491.48     1468.20     16.05 o 
  -1   6   6       16.51       23.69      2.39 o 
   0   6   6      479.21      472.25     12.21 o 
   1   6   6      492.04      513.46      8.67 o 
   2   6   6      582.56      606.75     11.10 o 
   3   6   6       15.71        7.60      2.42 o 
   4   6   6      183.12      176.95      6.32 o 
   5   6   6     1173.26     1198.65     23.52 o 
   6   6   6      629.24      622.39     13.80 o 
   7   6   6       37.60       29.03      4.23 o 
   8   6   6        7.67        4.42      4.76 o 
   9   6   6      254.14      283.77     24.66 o 
  10   6   6        9.14       15.47      7.87 o 
  11   6   6       30.69       26.85     17.39 o 
 -14   7   6      289.33      366.78     23.67 o 
 -13   7   6        5.89        6.79      4.21 o 
 -12   7   6      558.86      579.14     15.42 o 
 -11   7   6       35.14       38.89      8.42 o 
 -10   7   6      941.35      958.13     21.81 o 
  -9   7   6        0.36        1.71      2.76 o 
  -8   7   6      157.76      163.62      6.80 o 
  -7   7   6      334.25      352.87      8.81 o 
  -6   7   6      252.87      264.90      7.12 o 
  -5   7   6     1280.61     1320.18     28.01 o 
  -4   7   6       80.29       87.50      4.85 o 
  -3   7   6      221.85      220.94      5.16 o 
  -2   7   6      785.02      794.77     10.53 o 
  -1   7   6      568.55      562.58     10.60 o 
   0   7   6     1719.57     1704.29     20.93 o 
   1   7   6      147.98      153.15      4.58 o 
   2   7   6        0.43        0.34      1.79 o 
   3   7   6      413.33      392.85     14.16 o 
   4   7   6     1998.46     2013.08     33.36 o 
   5   7   6      112.64      102.32      6.00 o 
   6   7   6      162.71      150.50      7.08 o 
   7   7   6      519.23      547.53     14.84 o 
   8   7   6      113.35      118.79      9.31 o 
   9   7   6      205.39      199.17     21.31 o 
  10   7   6       40.35       10.95      9.62 o 
  11   7   6      219.11      215.85     17.71 o 
 -14   8   6       19.53       20.49      5.66 o 
 -13   8   6       18.67       17.69      5.12 o 
 -12   8   6      429.46      469.39     15.51 o 
 -11   8   6       14.49       10.29      3.77 o 
 -10   8   6      182.63      189.66      9.51 o 
  -9   8   6        3.50        1.82      2.94 o 
  -8   8   6     1199.02     1224.39     37.46 o 
  -7   8   6      397.77      395.56     10.40 o 
  -6   8   6     3689.26     3394.59     45.62 o 
  -5   8   6       10.99        5.18      2.51 o 
  -4   8   6      551.69      589.87     11.02 o 
  -3   8   6      297.49      285.45      5.92 o 
  -2   8   6     1989.39     1892.46     19.92 o 
  -1   8   6       73.75       70.71      3.68 o 
   0   8   6      108.53      133.42      4.74 o 
   1   8   6      974.89      979.76     15.92 o 
   2   8   6      873.31      860.25     13.07 o 
   3   8   6      391.84      384.69     12.99 o 
   4   8   6       15.60       15.33      3.56 o 
   5   8   6     1278.52     1303.59     21.81 o 
   6   8   6       41.27       29.59      4.23 o 
   7   8   6        1.00        2.22      3.32 o 
   8   8   6      554.50      531.85     20.38 o 
   9   8   6       33.88       22.42     10.27 o 
  10   8   6        1.03        5.16     10.19 o 
  11   8   6      341.67      290.15     26.73 o 
 -14   9   6       55.33       58.62      8.24 o 
 -13   9   6       27.44       35.74      6.34 o 
 -12   9   6       74.04       88.30      8.02 o 
 -11   9   6       24.30       15.73      4.19 o 
 -10   9   6        7.00       11.87      3.96 o 
  -9   9   6      166.17      180.08     10.71 o 
  -8   9   6        0.67        1.78      2.50 o 
  -7   9   6      361.76      349.98      8.62 o 
  -6   9   6      262.67      271.61     12.58 o 
  -5   9   6      765.55      722.12     13.75 o 
  -4   9   6       51.31       50.23      3.60 o 
  -3   9   6      293.18      323.85      8.32 o 
  -2   9   6      767.25      792.09     14.70 o 
  -1   9   6       26.38       20.40      2.88 o 
   0   9   6      233.97      220.02      5.74 o 
   1   9   6       51.21       46.75      3.13 o 
   2   9   6      947.34      929.28     15.07 o 
   3   9   6        1.95        0.75      2.50 o 
   4   9   6       51.20       36.91      7.15 o 
   5   9   6      231.82      273.99     10.56 o 
   6   9   6      139.94      137.33      7.13 o 
   7   9   6       26.13       22.39      4.73 o 
   8   9   6       67.23       67.26      9.77 o 
   9   9   6      136.66      142.17     11.83 o 
  10   9   6       23.45        0.51     10.22 o 
 -14  10   6        0.00        1.74      6.62 o 
 -13  10   6      175.73      167.24     11.15 o 
 -12  10   6       34.84       26.88      5.03 o 
 -11  10   6      181.79      180.78      9.85 o 
 -10  10   6      159.38      161.95     13.13 o 
  -9  10   6        1.70        4.13      3.18 o 
  -8  10   6      301.31      312.08      9.37 o 
  -7  10   6     1495.12     1449.33     23.06 o 
  -6  10   6      200.14      194.44      9.37 o 
  -5  10   6       10.91       17.97      3.06 o 
  -4  10   6      321.99      312.22      7.70 o 
  -3  10   6     3527.13     3645.78     41.66 o 
  -2  10   6      482.31      485.10      9.16 o 
  -1  10   6      102.15      110.87      5.61 o 
   0  10   6      100.80       87.51      4.09 o 
   1  10   6      550.53      527.32      9.83 o 
   2  10   6       63.06       53.14      4.35 o 
   3  10   6      129.18      124.45      6.69 o 
   4  10   6      223.20      223.17     12.46 o 
   5  10   6        7.36        4.89      3.41 o 
   6  10   6       12.69       19.03      5.19 o 
   7  10   6       21.86       12.47      4.43 o 
   8  10   6      654.59      686.28     20.43 o 
   9  10   6       44.61       31.90      7.69 o 
  10  10   6       78.22       90.49     16.26 o 
 -13  11   6      146.66      137.04     12.08 o 
 -12  11   6       78.19       87.17      6.94 o 
 -11  11   6      173.55      193.62     10.32 o 
 -10  11   6      118.70      129.57      8.61 o 
  -9  11   6      648.02      665.20     15.92 o 
  -8  11   6      282.22      275.12      8.29 o 
  -7  11   6       59.01       50.77      4.89 o 
  -6  11   6      218.56      228.19      7.87 o 
  -5  11   6       50.14       47.37      3.97 o 
  -4  11   6       93.61       96.93      5.37 o 
  -3  11   6      869.44      872.29     17.97 o 
  -2  11   6      566.58      523.13     11.32 o 
  -1  11   6     1191.50     1156.50     17.26 o 
   0  11   6       28.46       32.76      3.29 o 
   1  11   6      114.52      126.38      5.74 o 
   2  11   6       78.94       66.65      4.81 o 
   3  11   6      254.87      277.29      9.40 o 
   4  11   6      564.17      603.50     27.71 o 
   5  11   6     1091.76     1138.36     28.16 o 
   6  11   6       55.67       66.31      7.84 o 
   7  11   6      226.20      238.66     11.99 o 
   8  11   6      319.01      357.91     14.73 o 
   9  11   6       50.10       68.31     12.05 o 
  10  11   6      159.43      195.19     14.18 o 
 -13  12   6        3.80        7.93      5.46 o 
 -12  12   6      191.03      184.32     12.97 o 
 -11  12   6       19.74       24.09      4.95 o 
 -10  12   6        9.98        7.01      3.83 o 
  -9  12   6      312.28      336.36      9.98 o 
  -8  12   6       67.45       76.06     12.12 o 
  -7  12   6      206.27      187.13     10.51 o 
  -6  12   6        6.67        2.70      2.55 o 
  -5  12   6       97.00       75.54     11.59 o 
  -4  12   6      297.81      308.61      8.29 o 
  -3  12   6      681.39      682.66     18.67 o 
  -2  12   6       55.60       39.30      3.70 o 
  -1  12   6       82.09       68.15      4.06 o 
   0  12   6       10.12        8.46      2.25 o 
   1  12   6       93.80       94.21      6.48 o 
   2  12   6       12.88       12.10      2.98 o 
   3  12   6       59.93       55.61      7.60 o 
   4  12   6       57.28       46.58      7.19 o 
   5  12   6      109.59       85.89      7.73 o 
   6  12   6       16.39       13.97      5.06 o 
   7  12   6        5.76        3.51      5.29 o 
   8  12   6        4.40        5.31      6.01 o 
   9  12   6        8.06        8.00      6.37 o 
  10  12   6      272.16      307.40     23.92 o 
 -13  13   6        4.48        3.95      5.85 o 
 -12  13   6        1.61        6.49      5.65 o 
 -11  13   6       27.24       33.24      6.63 o 
 -10  13   6       44.19       49.76     10.55 o 
  -9  13   6        8.58        2.29      3.66 o 
  -8  13   6       18.97       24.70      4.57 o 
  -7  13   6      328.03      324.03     11.15 o 
  -6  13   6      255.75      269.69      8.68 o 
  -5  13   6       40.52       23.03      7.45 o 
  -4  13   6       24.24       26.10      4.05 o 
  -3  13   6       53.77       66.86      5.27 o 
  -2  13   6        9.10        7.25      2.94 o 
  -1  13   6        1.05        7.03      2.67 o 
   0  13   6       31.25       31.99      3.70 o 
   1  13   6      232.05      231.36      8.41 o 
   2  13   6        1.91        4.63      3.21 o 
   3  13   6       42.77       42.43      7.64 o 
   4  13   6      138.36      146.95      9.14 o 
   5  13   6      109.81       90.83      9.85 o 
   6  13   6      147.30      166.36     10.29 o 
   7  13   6      158.95      146.76     11.95 o 
   8  13   6       58.72       64.95     10.00 o 
   9  13   6        4.98        5.85      8.94 o 
 -13  14   6      123.50      124.25     10.70 o 
 -12  14   6       11.88        9.94      5.80 o 
 -11  14   6       38.96       42.72      8.40 o 
 -10  14   6      176.55      195.80     29.84 o 
  -9  14   6       49.62       52.88      8.36 o 
  -8  14   6       94.35      101.65      7.18 o 
  -7  14   6      362.10      393.32     12.06 o 
  -6  14   6       24.07       28.51      6.13 o 
  -5  14   6       43.87       40.15      8.65 o 
  -4  14   6     1154.93     1095.97     21.16 o 
  -3  14   6      586.81      561.71     18.09 o 
  -2  14   6      439.61      424.31     12.16 o 
  -1  14   6       26.69       40.39      4.02 o 
   0  14   6       36.52       25.46      3.61 o 
   1  14   6      189.38      195.94      8.11 o 
   2  14   6      150.90      144.24     11.44 o 
   3  14   6      161.00      148.59      8.88 o 
   4  14   6       42.70       24.55      5.12 o 
   5  14   6       15.86       15.45      5.30 o 
   6  14   6       43.91       39.37      6.27 o 
   7  14   6       38.26       22.11     13.79 o 
   8  14   6       13.90       15.61     10.05 o 
   9  14   6        8.98        8.63      9.28 o 
 -12  15   6       12.92       11.10      5.30 o 
 -11  15   6        0.50        2.49      6.89 o 
 -10  15   6       12.81        7.54      6.02 o 
  -9  15   6      160.86      140.64     11.44 o 
  -8  15   6        0.00       -3.46      3.91 o 
  -7  15   6       25.01       17.50      4.80 o 
  -6  15   6       61.25       64.72      4.73 o 
  -5  15   6       32.51       30.18      5.07 o 
  -4  15   6      142.54      145.47      7.53 o 
  -3  15   6      119.51      121.99      7.03 o 
  -2  15   6       61.75       74.40      7.03 o 
  -1  15   6        9.74        6.84      2.37 o 
   0  15   6       35.87       26.08      3.65 o 
   1  15   6       19.98       13.45      3.57 o 
   2  15   6       26.64       17.66      4.05 o 
   3  15   6       39.96       29.63      5.21 o 
   4  15   6      228.22      208.85     12.54 o 
   5  15   6      119.81      131.44     15.98 o 
   6  15   6       97.65       95.97     13.04 o 
   7  15   6        8.40       13.32      8.61 o 
   8  15   6        3.59        7.32      9.25 o 
   9  15   6       13.28       12.51     10.10 o 
 -12  16   6       65.04       50.94     15.01 o 
 -11  16   6        2.82        9.77      7.60 o 
 -10  16   6        3.32        1.91      5.78 o 
  -9  16   6      113.77       93.04     10.09 o 
  -8  16   6      398.72      429.89     17.11 o 
  -7  16   6        1.82        4.88      7.18 o 
  -6  16   6      483.76      490.00     30.45 o 
  -5  16   6        0.03        1.13      4.43 o 
  -4  16   6       82.65       88.82      9.46 o 
  -3  16   6       10.84        9.44      4.29 o 
  -2  16   6      506.89      517.56     17.01 o 
  -1  16   6       78.11       76.59      5.29 o 
   0  16   6        0.37        0.68      2.57 o 
   1  16   6       14.28       11.56      3.36 o 
   2  16   6      276.18      252.43     12.79 o 
   3  16   6      153.05      141.07     15.93 o 
   4  16   6       10.32       14.89      5.89 o 
   5  16   6        6.51        2.08      5.48 o 
   6  16   6       18.12       14.16      7.74 o 
   7  16   6        4.48        2.77      7.42 o 
   8  16   6       34.89       25.11     11.36 o 
 -11  17   6       27.28       26.16      9.80 o 
 -10  17   6       81.50       90.47     11.96 o 
  -9  17   6       38.41       35.04      7.12 o 
  -8  17   6       44.91       46.74      9.35 o 
  -7  17   6       56.95       49.25      5.93 o 
  -6  17   6       74.09       67.46     12.17 o 
  -5  17   6        8.17        6.52      6.17 o 
  -4  17   6      186.27      210.74     26.42 o 
  -3  17   6        1.54       -0.13      3.90 o 
  -2  17   6      363.34      377.67     12.50 o 
  -1  17   6      821.88      850.33     16.80 o 
   0  17   6        2.48        0.10      2.68 o 
   1  17   6      410.99      410.03     17.10 o 
   2  17   6       41.06       26.61      4.94 o 
   3  17   6       46.87       49.84      6.99 o 
   4  17   6       54.45       48.72      8.75 o 
   5  17   6       73.06       73.01     17.11 o 
   6  17   6        3.53        6.82      7.46 o 
   7  17   6      228.77      270.42     20.41 o 
   8  17   6       52.70       90.47     43.96 o 
 -11  18   6        0.07        7.07     10.44 o 
 -10  18   6       19.01       24.46      7.58 o 
  -9  18   6        0.31        2.71      5.32 o 
  -8  18   6      114.99      107.95     10.84 o 
  -7  18   6       63.67       68.85      7.41 o 
  -6  18   6      311.53      343.12     20.69 o 
  -5  18   6       23.66       18.90      7.66 o 
  -4  18   6       10.37        0.45      4.83 o 
  -3  18   6       16.65       13.39      6.03 o 
  -2  18   6       56.09       68.22      7.14 o 
  -1  18   6      139.87      156.25      7.53 o 
   0  18   6       43.86       34.37      5.57 o 
   1  18   6      224.54      226.60      9.80 o 
   2  18   6      265.40      256.93     10.95 o 
   3  18   6        4.26       -0.26      4.07 o 
   4  18   6       36.32       28.32      7.15 o 
   5  18   6      189.21      206.36     13.89 o 
   6  18   6       45.03       43.58      8.77 o 
   7  18   6       18.29        6.94      6.90 o 
 -10  19   6        8.32        3.24      6.63 o 
  -9  19   6       73.40       66.84     10.60 o 
  -8  19   6       22.64       34.69      6.99 o 
  -7  19   6        8.64       -1.68      6.82 o 
  -6  19   6       66.45       44.67     11.95 o 
  -5  19   6       30.82       28.72      8.49 o 
  -4  19   6       42.62       16.44      9.53 o 
  -3  19   6        7.80        8.16      4.65 o 
  -2  19   6       16.36       15.09      5.16 o 
  -1  19   6      131.21      117.24      7.14 o 
   0  19   6      103.43      136.75      7.60 o 
   1  19   6       11.92       13.23      4.34 o 
   2  19   6       57.26       60.57      6.86 o 
   3  19   6       46.62       49.81      7.06 o 
   4  19   6        4.34       -4.56      5.07 o 
   5  19   6       60.58       73.61     10.14 o 
   6  19   6        3.62       -5.02      5.87 o 
   7  19   6       20.26       13.91      9.32 o 
 -10  20   6        3.26        3.29      8.88 o 
  -9  20   6       93.41       90.72     17.76 o 
  -8  20   6        2.80       -4.50      7.62 o 
  -7  20   6      119.80      125.33     19.13 o 
  -6  20   6       12.82        4.11      7.52 o 
  -5  20   6        1.93        9.47     12.57 o 
  -4  20   6       95.24       88.11     10.85 o 
  -3  20   6      191.51      179.01     11.70 o 
  -2  20   6       24.64       18.05      5.52 o 
  -1  20   6      222.28      237.88     12.46 o 
   0  20   6       10.12        7.05      3.76 o 
   1  20   6      157.58      143.12      8.44 o 
   2  20   6        5.34        3.18      4.38 o 
   3  20   6        6.96        5.37      5.14 o 
   4  20   6       62.97       58.50      8.83 o 
   5  20   6        0.06        0.86      5.84 o 
   6  20   6        3.36        9.34      8.60 o 
  -9  21   6       47.49       59.69      7.75 o 
  -8  21   6       21.40       25.53     10.08 o 
  -7  21   6       54.28       40.76     11.02 o 
  -6  21   6       40.69       18.73     20.02 o 
  -5  21   6      174.08      178.54     15.51 o 
  -4  21   6       71.65       60.84      8.68 o 
  -3  21   6       84.28       81.27     12.22 o 
  -2  21   6      182.67      186.72     11.67 o 
  -1  21   6      548.01      545.32     17.94 o 
   0  21   6       99.09      101.45      9.21 o 
   1  21   6       45.22       49.31      7.77 o 
   2  21   6      240.06      249.74     12.09 o 
   3  21   6       31.93       23.99      7.04 o 
   4  21   6       24.11       20.24      7.13 o 
   5  21   6        0.11        0.39      6.46 o 
  -8  22   6        7.51       19.73     11.07 o 
  -7  22   6        0.19       12.37      9.21 o 
  -6  22   6       18.64       15.48      8.15 o 
  -5  22   6       31.21       12.90     15.73 o 
  -4  22   6        2.08        2.92      5.66 o 
  -3  22   6       42.23       43.74      8.22 o 
  -2  22   6      116.22      106.83     12.56 o 
  -1  22   6       12.59        9.81      5.66 o 
   0  22   6       21.83       21.79      5.12 o 
   1  22   6       17.23       23.12      5.60 o 
   2  22   6       63.71       76.13      8.68 o 
   3  22   6       12.27       11.77      6.61 o 
   4  22   6        9.26       12.80      7.20 o 
   5  22   6       63.99       43.93     14.90 o 
  -7  23   6       19.55       25.35      9.44 o 
  -6  23   6        9.99       10.53      8.14 o 
  -5  23   6       12.49       16.26      7.02 o 
  -4  23   6        0.14        3.38      6.58 o 
  -3  23   6       13.33       14.89      7.05 o 
  -2  23   6       17.05       13.70      6.18 o 
  -1  23   6        2.76        4.64      5.53 o 
   0  23   6       64.84       66.90      7.04 o 
   1  23   6       99.87      113.58      9.71 o 
   2  23   6      151.57      148.36     11.29 o 
   3  23   6        0.26        1.47      6.45 o 
   4  23   6       11.40        9.36     11.66 o 
  -6  24   6      117.32      129.54     12.91 o 
  -5  24   6        1.47       -0.27      6.53 o 
  -4  24   6        0.71       -1.01      6.40 o 
  -3  24   6       51.16       36.48     12.06 o 
  -2  24   6        0.16       12.53      6.92 o 
  -1  24   6      211.09      224.51     27.25 o 
   0  24   6        0.51        3.32      6.55 o 
   1  24   6       56.18       47.91      9.72 o 
   2  24   6        5.38       11.33      8.82 o 
  -4  25   6       12.89        9.98      7.47 o 
  -3  25   6       17.19       15.86      7.56 o 
  -2  25   6        0.12        2.62      6.77 o 
  -1  25   6      108.09      122.19     12.55 o 
   0  25   6       16.23       11.06      7.72 o 
 -15   1   7       32.20       14.00      7.31 o 
 -14   1   7       59.93       43.57      7.51 o 
 -13   1   7       53.13       65.34      7.38 o 
 -12   1   7      155.36      172.37      9.12 o 
 -11   1   7      193.63      177.04      8.71 o 
 -10   1   7      142.25      154.42      7.19 o 
  -9   1   7        1.52        4.73      2.59 o 
  -8   1   7        0.16        1.77      2.33 o 
  -7   1   7      371.31      353.36     10.60 o 
  -6   1   7      831.06      736.95     15.42 o 
  -5   1   7       64.74       62.31      4.67 o 
  -4   1   7        0.04        2.00      1.97 o 
  -3   1   7      154.07      142.77     12.17 o 
  -2   1   7      751.49      729.25     43.64 o 
  -1   1   7      662.78      756.59     24.00 o 
   0   1   7       52.52       44.01     11.80 o 
   1   1   7     2110.00     2113.84     29.41 o 
   2   1   7      105.81      104.57      6.20 o 
   3   1   7      655.41      677.01     12.96 o 
   4   1   7        2.37       -0.31      2.28 o 
   5   1   7       89.94       83.15      6.26 o 
   6   1   7       24.42       19.11      4.21 o 
   7   1   7      179.30      151.12      8.91 o 
   8   1   7        0.04        2.88      4.16 o 
   9   1   7       82.56       91.91     22.32 o 
  10   1   7       30.61       34.99      9.99 o 
  11   1   7       28.61       22.93      9.99 o 
 -15   2   7       76.35       80.56     12.91 o 
 -14   2   7      156.93      155.70     11.46 o 
 -13   2   7        9.34        5.66      4.99 o 
 -12   2   7      142.27      157.04      8.92 o 
 -11   2   7      137.56      147.20      7.50 o 
 -10   2   7      165.53      160.79      7.37 o 
  -9   2   7      277.07      240.62      8.41 o 
  -8   2   7      254.65      247.99      8.90 o 
  -7   2   7       59.72       58.57      5.49 o 
  -6   2   7      108.58      131.40      6.68 o 
  -5   2   7      556.62      547.68     12.57 o 
  -4   2   7      556.81      595.43     14.55 o 
  -3   2   7       62.27       77.34      8.03 o 
  -2   2   7       25.68       40.90      3.93 o 
  -1   2   7     3634.16     3559.03     55.62 o 
   0   2   7      301.22      237.17      8.40 o 
   1   2   7       73.55      104.86      6.86 o 
   2   2   7       95.81       84.28      4.85 o 
   3   2   7     1574.78     1525.34     22.45 o 
   4   2   7      233.30      240.51     10.91 o 
   5   2   7       13.60       16.39      3.79 o 
   6   2   7       51.08       50.58      6.47 o 
   7   2   7      353.60      354.21     12.62 o 
   8   2   7        0.09       -4.01      4.01 o 
   9   2   7      169.69      189.87     15.90 o 
  10   2   7        7.19       19.16      8.51 o 
 -15   3   7        4.83        5.02      6.21 o 
 -14   3   7      214.20      249.73     13.52 o 
 -13   3   7       63.07       63.67      7.80 o 
 -12   3   7       15.86       12.58      4.28 o 
 -11   3   7        0.05        1.13      3.26 o 
 -10   3   7     1472.51     1438.67     24.64 o 
  -9   3   7       17.01       17.84      3.61 o 
  -8   3   7      179.77      176.75     10.05 o 
  -7   3   7      146.48      168.18      7.79 o 
  -6   3   7      603.20      599.37     13.72 o 
  -5   3   7      223.20      233.79      7.83 o 
  -4   3   7      944.38      998.11     17.39 o 
  -3   3   7        5.14        3.86      2.35 o 
  -2   3   7      347.33      369.54     10.19 o 
  -1   3   7      338.82      298.79      9.41 o 
   0   3   7     1359.37     1439.86     22.10 o 
   1   3   7       73.31       51.98      4.10 o 
   2   3   7       98.47       83.31      5.13 o 
   3   3   7       56.82       53.76      3.96 o 
   4   3   7     1531.96     1534.04     27.21 o 
   5   3   7      306.56      326.11     11.99 o 
   6   3   7       32.48       20.77      5.55 o 
   7   3   7       94.06       91.04      8.64 o 
   8   3   7       66.85       64.43      7.13 o 
   9   3   7      124.15      167.79     15.26 o 
  10   3   7       85.20       95.16     13.26 o 
 -15   4   7       27.06       13.44     18.71 o 
 -14   4   7        4.12        3.46      5.54 o 
 -13   4   7      655.05      718.52     18.68 o 
 -12   4   7      239.04      234.91     10.92 o 
 -11   4   7       24.42       14.02      4.17 o 
 -10   4   7      196.22      180.01      8.89 o 
  -9   4   7      504.49      486.12     23.16 o 
  -8   4   7      239.17      252.69     13.74 o 
  -7   4   7      478.20      444.24     14.80 o 
  -6   4   7      642.00      593.66     16.74 o 
  -5   4   7       97.43       90.17      5.15 o 
  -4   4   7        9.95        9.69      2.96 o 
  -3   4   7      759.46      765.23     19.48 o 
  -2   4   7     1315.17     1333.30     20.52 o 
  -1   4   7       15.50        8.89      2.31 o 
   0   4   7      142.64      144.96      5.49 o 
   1   4   7      241.90      240.99      8.06 o 
   2   4   7      355.95      316.09      9.14 o 
   3   4   7       11.83       15.15      2.60 o 
   4   4   7     1273.63     1274.54     23.93 o 
   5   4   7        8.75        4.66      3.13 o 
   6   4   7       42.28       32.72      5.53 o 
   7   4   7      129.28      134.65      9.91 o 
   8   4   7       90.45       83.19      9.36 o 
   9   4   7       67.15       42.89     16.15 o 
  10   4   7       39.76       33.78     10.09 o 
 -14   5   7       15.15       10.07      6.08 o 
 -13   5   7      163.62      165.04     10.18 o 
 -12   5   7       18.93       16.78      4.69 o 
 -11   5   7      270.18      243.53     11.85 o 
 -10   5   7       26.22       10.82      3.02 o 
  -9   5   7        6.52        6.82      2.60 o 
  -8   5   7      669.63      671.01     15.34 o 
  -7   5   7      741.91      691.12     11.51 o 
  -6   5   7      380.74      389.10      9.98 o 
  -5   5   7       40.41       58.57      3.52 o 
  -4   5   7      259.93      241.09      7.35 o 
  -3   5   7      990.38      886.89     13.24 o 
  -2   5   7      482.88      488.25      8.54 o 
  -1   5   7      120.98      128.27      6.48 o 
   0   5   7     1490.42     1466.33     18.34 o 
   1   5   7      526.55      499.87      9.50 o 
   2   5   7       32.61       44.74      4.30 o 
   3   5   7      156.92      143.01      9.90 o 
   4   5   7      568.02      603.84     16.78 o 
   5   5   7       29.29       23.51      5.61 o 
   6   5   7      539.70      521.61     15.26 o 
   7   5   7        5.56        4.99      4.57 o 
   8   5   7      608.92      670.02     21.82 o 
   9   5   7       65.55       48.07     14.02 o 
  10   5   7      396.01      424.63     62.88 o 
 -14   6   7       10.91        0.99      5.94 o 
 -13   6   7      315.39      310.58     12.94 o 
 -12   6   7       67.27       64.59      7.68 o 
 -11   6   7        0.21        5.54      3.42 o 
 -10   6   7      302.82      308.31     10.62 o 
  -9   6   7      132.85      138.44      6.34 o 
  -8   6   7       63.06       60.54      4.30 o 
  -7   6   7     2461.99     2362.79     29.13 o 
  -6   6   7     1252.61     1296.96     19.26 o 
  -5   6   7      618.31      583.92     13.02 o 
  -4   6   7        0.55        1.78      1.96 o 
  -3   6   7     4209.21     4111.30     42.49 o 
  -2   6   7     1421.77     1336.91     16.11 o 
  -1   6   7      906.43      900.87     14.76 o 
   0   6   7      194.82      191.10      6.00 o 
   1   6   7        0.12        0.42      1.80 o 
   2   6   7     1482.54     1359.93     21.71 o 
   3   6   7       21.12       28.84      3.51 o 
   4   6   7      511.54      485.32     12.52 o 
   5   6   7       22.72       21.08      5.62 o 
   6   6   7        3.18        3.23      3.61 o 
   7   6   7      167.20      154.26      9.61 o 
   8   6   7      341.84      400.32     16.78 o 
   9   6   7        4.09        0.11      8.23 o 
  10   6   7       54.87       35.44     13.25 o 
 -14   7   7        0.37       -1.17      5.23 o 
 -13   7   7        0.91        2.47      5.51 o 
 -12   7   7        5.87        4.23      3.84 o 
 -11   7   7      189.19      187.34      8.68 o 
 -10   7   7      577.72      571.85     13.71 o 
  -9   7   7        9.62        7.41      2.50 o 
  -8   7   7      416.57      364.60      9.86 o 
  -7   7   7       13.48        9.56      2.45 o 
  -6   7   7      164.87      191.26     10.79 o 
  -5   7   7      112.46      117.53      6.83 o 
  -4   7   7      315.01      302.97      9.75 o 
  -3   7   7       11.66       11.87      2.02 o 
  -2   7   7       81.82       86.21      3.72 o 
  -1   7   7        1.83        2.83      1.70 o 
   0   7   7       42.86       39.62      4.91 o 
   1   7   7      222.20      250.15      7.23 o 
   2   7   7      270.83      240.93      7.38 o 
   3   7   7       60.52       65.22      5.31 o 
   4   7   7      168.04      168.33      8.01 o 
   5   7   7      525.09      517.27     12.13 o 
   6   7   7       29.54       32.90      5.16 o 
   7   7   7       29.53       19.52      5.11 o 
   8   7   7       73.13       78.92     14.74 o 
   9   7   7        1.36        1.87      8.80 o 
  10   7   7      113.42      140.24     20.97 o 
 -14   8   7        0.21        2.45      5.51 o 
 -13   8   7      113.53      120.98     18.19 o 
 -12   8   7       11.68       13.33      4.63 o 
 -11   8   7        5.58        7.13      3.95 o 
 -10   8   7        9.27        6.84      3.12 o 
  -9   8   7      164.50      181.20      8.08 o 
  -8   8   7      113.19      104.04      9.70 o 
  -7   8   7      150.60      136.95      7.00 o 
  -6   8   7     1256.70     1232.47     20.83 o 
  -5   8   7      657.29      713.94     14.41 o 
  -4   8   7      110.59      136.28      5.43 o 
  -3   8   7     1039.65     1046.40     14.09 o 
  -2   8   7      533.60      529.20      8.94 o 
  -1   8   7      287.56      263.42      6.89 o 
   0   8   7      637.96      709.51     12.08 o 
   1   8   7        9.19       11.64      2.64 o 
   2   8   7       16.91       24.02      3.63 o 
   3   8   7       33.29       41.86      4.73 o 
   4   8   7     1345.24     1335.54     32.41 o 
   5   8   7      113.21      117.26     10.35 o 
   6   8   7      549.68      558.04     16.30 o 
   7   8   7       84.31       69.64     12.78 o 
   8   8   7       45.69       50.57     13.22 o 
   9   8   7        0.01       -5.42      8.06 o 
  10   8   7      158.42      190.63     23.07 o 
 -14   9   7      148.09      157.03     13.65 o 
 -13   9   7       11.45       11.30      5.03 o 
 -12   9   7      150.56      162.79     10.07 o 
 -11   9   7       17.65       18.39      4.30 o 
 -10   9   7      464.10      498.33     13.53 o 
  -9   9   7        1.82       -0.27      2.81 o 
  -8   9   7     1080.67     1119.19     19.54 o 
  -7   9   7     1177.27     1123.87     30.06 o 
  -6   9   7      330.37      348.34      9.66 o 
  -5   9   7      178.29      162.39     10.80 o 
  -4   9   7      762.53      779.93     13.26 o 
  -3   9   7       67.74       67.34      3.54 o 
  -2   9   7      573.18      580.57      9.56 o 
  -1   9   7      136.71      147.53      5.75 o 
   0   9   7      840.77      822.90     13.49 o 
   1   9   7      601.20      611.74     12.63 o 
   2   9   7      207.60      214.09     10.30 o 
   3   9   7        1.47        5.59      3.39 o 
   4   9   7        4.37        5.32      3.53 o 
   5   9   7      537.26      602.78     16.29 o 
   6   9   7      502.81      547.07     15.70 o 
   7   9   7       92.49       91.93     13.36 o 
   8   9   7       78.47      117.11     18.16 o 
   9   9   7      357.47      358.42     29.28 o 
  10   9   7       22.50       10.39     11.72 o 
 -14  10   7        3.98       -7.97     18.10 o 
 -13  10   7       61.25       53.33      7.05 o 
 -12  10   7       30.70       27.74      5.66 o 
 -11  10   7        4.47        5.94      3.65 o 
 -10  10   7       16.92       16.02      4.10 o 
  -9  10   7      211.72      222.22      8.72 o 
  -8  10   7        0.92        3.35      2.65 o 
  -7  10   7       45.95       40.14      5.00 o 
  -6  10   7        4.95        4.25      2.73 o 
  -5  10   7       63.53       62.45      4.52 o 
  -4  10   7      317.21      308.37      9.10 o 
  -3  10   7       66.70       61.56      3.41 o 
  -2  10   7      584.47      609.44     10.77 o 
  -1  10   7      393.98      385.71      8.84 o 
   0  10   7      309.75      305.31      8.21 o 
   1  10   7      210.13      181.66      9.96 o 
   2  10   7      312.11      303.39     14.85 o 
   3  10   7        2.34       -0.17      2.98 o 
   4  10   7       92.42       81.17     11.04 o 
   5  10   7       37.42       28.22      4.98 o 
   6  10   7       21.33       16.05      5.42 o 
   7  10   7        3.43        3.96      4.35 o 
   8  10   7        3.27        0.62      8.91 o 
   9  10   7       17.25       10.02     10.58 o 
 -13  11   7       32.29       34.92      6.26 o 
 -12  11   7       20.18       12.63      4.41 o 
 -11  11   7       23.15       15.98      4.61 o 
 -10  11   7      416.13      428.53     14.99 o 
  -9  11   7       25.12       24.20      7.65 o 
  -8  11   7       40.56       35.47      5.09 o 
  -7  11   7      125.31      134.21      6.34 o 
  -6  11   7      550.02      578.39     23.51 o 
  -5  11   7       30.30       23.39      3.38 o 
  -4  11   7        1.24        1.09      2.31 o 
  -3  11   7       34.87       42.27      3.72 o 
  -2  11   7        7.32        4.85      2.28 o 
  -1  11   7      134.73      124.59      5.57 o 
   0  11   7      647.64      658.27     12.76 o 
   1  11   7      231.00      277.97     10.88 o 
   2  11   7      181.51      158.03     10.56 o 
   3  11   7      108.43      110.75      7.34 o 
   4  11   7       69.48       70.24      7.68 o 
   5  11   7       67.00       79.19     14.09 o 
   6  11   7        1.90       -1.89      4.98 o 
   7  11   7       38.67       45.38      7.96 o 
   8  11   7        0.09        5.29      6.00 o 
   9  11   7      209.27      213.16     22.50 o 
 -13  12   7       63.67       64.57      8.82 o 
 -12  12   7      273.12      332.79     12.37 o 
 -11  12   7       14.75       15.93      4.31 o 
 -10  12   7        0.16        2.55      4.41 o 
  -9  12   7       15.48       19.82      4.83 o 
  -8  12   7      418.89      462.61     27.18 o 
  -7  12   7      260.96      256.31     14.54 o 
  -6  12   7       10.70        7.89      3.65 o 
  -5  12   7      197.78      215.77      8.47 o 
  -4  12   7      397.20      425.55     10.31 o 
  -3  12   7      239.12      246.78      7.61 o 
  -2  12   7        1.25       -0.27      2.24 o 
  -1  12   7     1665.12     1630.01     28.95 o 
   0  12   7      275.18      259.96      7.78 o 
   1  12   7       27.28       17.84      3.39 o 
   2  12   7      134.83      137.86     12.90 o 
   3  12   7      401.78      433.90     15.86 o 
   4  12   7       64.60       61.32      7.79 o 
   5  12   7       56.14       50.47     17.91 o 
   6  12   7       10.79        7.08      5.13 o 
   7  12   7      137.25      113.05     12.79 o 
   8  12   7        1.70        6.44      6.51 o 
   9  12   7      130.05      129.77     18.39 o 
 -13  13   7       66.68       64.69     11.24 o 
 -12  13   7      106.89       94.41      8.18 o 
 -11  13   7       12.57        5.28      5.04 o 
 -10  13   7      169.15      158.97     10.37 o 
  -9  13   7        2.40        4.70      3.81 o 
  -8  13   7      376.90      390.21     12.91 o 
  -7  13   7      699.71      728.04     21.18 o 
  -6  13   7      304.65      317.73     19.68 o 
  -5  13   7       45.76       48.26      5.74 o 
  -4  13   7        9.18        8.69      3.62 o 
  -3  13   7        0.27        0.36      2.94 o 
  -2  13   7       34.87       33.11      3.93 o 
  -1  13   7       27.55       26.25      3.45 o 
   0  13   7       66.57       63.78      5.40 o 
   1  13   7      273.37      255.04     10.04 o 
   2  13   7       16.90       21.28      4.66 o 
   3  13   7       23.27       24.12      4.98 o 
   4  13   7      116.14      126.85      9.99 o 
   5  13   7      652.42      728.83     23.25 o 
   6  13   7      141.96      154.36     11.35 o 
   7  13   7        2.17       -2.62      5.66 o 
   8  13   7        8.71       10.66      6.78 o 
   9  13   7        3.87       13.28     10.27 o 
 -12  14   7      180.23      178.06     49.32 o 
 -11  14   7        3.85        5.99      7.19 o 
 -10  14   7      138.89      149.76     13.43 o 
  -9  14   7      100.69       94.53      9.61 o 
  -8  14   7      248.95      233.09     10.23 o 
  -7  14   7       95.39       95.98      8.46 o 
  -6  14   7      271.87      323.29     21.40 o 
  -5  14   7       40.62       60.28      6.24 o 
  -4  14   7       16.22       15.02      4.49 o 
  -3  14   7      379.05      367.87     14.72 o 
  -2  14   7      322.83      352.30     11.33 o 
  -1  14   7       30.37       23.52      3.77 o 
   0  14   7       88.40       97.14      6.46 o 
   1  14   7        2.18        2.75      3.28 o 
   2  14   7      346.88      350.19     18.97 o 
   3  14   7        3.73        5.07      4.11 o 
   4  14   7       52.42       54.04      9.61 o 
   5  14   7        2.09        0.23      4.70 o 
   6  14   7        9.42        9.76      5.42 o 
   7  14   7       51.98       61.51      9.52 o 
   8  14   7      103.01       86.43     15.72 o 
 -12  15   7        2.14       12.85     10.75 o 
 -11  15   7      107.86      123.70     13.61 o 
 -10  15   7        6.42        7.03      6.23 o 
  -9  15   7      193.61      248.08     23.51 o 
  -8  15   7       42.58       46.58      9.17 o 
  -7  15   7       78.29       79.60      7.92 o 
  -6  15   7       23.45       27.46      5.08 o 
  -5  15   7       38.31       44.36      5.77 o 
  -4  15   7       50.65       45.64      5.74 o 
  -3  15   7      109.32       88.04      7.26 o 
  -2  15   7      171.70      189.01      8.94 o 
  -1  15   7      189.73      205.11     11.79 o 
   0  15   7      293.62      317.17     11.34 o 
   1  15   7       10.38        6.34      3.81 o 
   2  15   7       99.33       90.76      9.84 o 
   3  15   7       57.83       71.51      7.31 o 
   4  15   7       53.76       42.54      6.40 o 
   5  15   7       66.40       59.24     12.58 o 
   6  15   7       59.81       69.88     17.91 o 
   7  15   7       48.69       53.89     12.94 o 
   8  15   7      154.58      163.76     20.15 o 
 -12  16   7       12.32       12.91     11.55 o 
 -11  16   7       14.30       10.44      7.82 o 
 -10  16   7      110.75      107.28     12.09 o 
  -9  16   7       81.30       99.84     10.29 o 
  -8  16   7        2.39        4.21      7.16 o 
  -7  16   7       56.97       42.25      9.59 o 
  -6  16   7      192.95      183.73     15.51 o 
  -5  16   7      150.36      171.24      9.85 o 
  -4  16   7       76.70       84.94     11.58 o 
  -3  16   7      460.66      495.32     14.91 o 
  -2  16   7       45.35       40.99      5.18 o 
  -1  16   7      202.59      207.82      8.87 o 
   0  16   7       48.85       61.57      4.48 o 
   1  16   7        1.39        1.02      3.47 o 
   2  16   7      227.23      242.63     11.44 o 
   3  16   7       71.12       74.44     10.67 o 
   4  16   7      104.59       92.95     11.13 o 
   5  16   7       13.38       18.46      7.24 o 
   6  16   7        5.19       14.87      9.96 o 
   7  16   7        2.47        3.69      9.65 o 
 -11  17   7       11.31       26.13     12.63 o 
 -10  17   7       26.05       14.58      6.60 o 
  -9  17   7      108.44      140.13     23.75 o 
  -8  17   7       55.41       47.74     10.39 o 
  -7  17   7        0.52       -1.21      7.22 o 
  -6  17   7        4.76       13.20      8.58 o 
  -5  17   7       18.05       26.49      6.88 o 
  -4  17   7        0.23       -0.42      4.61 o 
  -3  17   7        0.03        0.96      4.55 o 
  -2  17   7       10.05        6.17      4.02 o 
  -1  17   7      208.07      200.66     10.91 o 
   0  17   7       86.85       90.87      6.46 o 
   1  17   7      100.31      101.27      7.00 o 
   2  17   7      196.95      203.96     19.55 o 
   3  17   7        5.61        6.64      6.01 o 
   4  17   7       54.73       49.26      9.13 o 
   5  17   7       82.14       97.86     12.09 o 
   6  17   7        0.38        4.52      7.75 o 
   7  17   7       34.76       50.06     14.33 o 
 -11  18   7        4.51       -5.39      8.88 o 
 -10  18   7       38.14       33.36      7.33 o 
  -9  18   7       70.51       79.33     13.25 o 
  -8  18   7        2.73       -0.14      7.17 o 
  -7  18   7       10.08       10.60     10.53 o 
  -6  18   7      146.70      172.06     20.60 o 
  -5  18   7        8.38        1.02     13.75 o 
  -4  18   7        0.37        3.91      5.31 o 
  -3  18   7        0.88       -4.38      4.38 o 
  -2  18   7      127.05      112.90     12.25 o 
  -1  18   7       97.99       93.46      8.53 o 
   0  18   7      121.20      134.12     12.42 o 
   1  18   7        8.28        6.86      4.02 o 
   2  18   7       77.34       67.56      7.12 o 
   3  18   7       19.09       16.01      5.28 o 
   4  18   7       11.72        7.61      5.31 o 
   5  18   7        1.60        1.02      6.65 o 
   6  18   7       88.28       63.23     14.61 o 
 -10  19   7       20.00       17.89      6.82 o 
  -9  19   7       38.87       23.43     10.10 o 
  -8  19   7       14.80       15.27      8.79 o 
  -7  19   7       18.98       20.00      8.82 o 
  -6  19   7       60.50       47.50     10.71 o 
  -5  19   7       61.97       49.58     10.84 o 
  -4  19   7      241.79      227.94     15.17 o 
  -3  19   7      260.04      259.41     12.90 o 
  -2  19   7        1.78        5.41      4.67 o 
  -1  19   7        0.72       -2.14      4.34 o 
   0  19   7        8.81        8.36      3.82 o 
   1  19   7      536.93      565.73     25.73 o 
   2  19   7       86.06       90.22      9.96 o 
   3  19   7      128.24      112.88     13.53 o 
   4  19   7      145.40      168.62     11.82 o 
   5  19   7       24.32       25.51      7.57 o 
   6  19   7        3.72        1.85      8.81 o 
  -9  20   7      232.55      277.41     22.14 o 
  -8  20   7        3.67       -0.97      9.82 o 
  -7  20   7      196.11      182.48     17.96 o 
  -6  20   7      130.65      116.87     15.01 o 
  -5  20   7       70.51       99.67     13.97 o 
  -4  20   7        5.40        5.89      6.17 o 
  -3  20   7      266.56      302.67     14.10 o 
  -2  20   7        5.41        3.74      4.99 o 
  -1  20   7      114.83      115.45      9.96 o 
   0  20   7        0.20        1.05      3.84 o 
   1  20   7       52.70       54.48      7.76 o 
   2  20   7        2.42        1.76      4.58 o 
   3  20   7       42.50       29.48      6.64 o 
   4  20   7      509.03      588.22     22.08 o 
   5  20   7       78.19       59.69     23.30 o 
  -9  21   7       94.21       64.64     17.08 o 
  -8  21   7       22.45       30.35     11.07 o 
  -7  21   7        0.21       13.27      8.87 o 
  -6  21   7      423.26      435.81     52.79 o 
  -5  21   7      144.10      133.59     15.68 o 
  -4  21   7       78.77       74.09      9.71 o 
  -3  21   7        1.40        8.54      5.38 o 
  -2  21   7       30.00       23.24      6.32 o 
  -1  21   7       13.33       14.56      6.06 o 
   0  21   7       77.52       92.78      7.41 o 
   1  21   7        0.33       -4.00      4.00 o 
   2  21   7        7.39        3.87      5.06 o 
   3  21   7       97.32      116.63     10.31 o 
   4  21   7       32.47       59.39      9.64 o 
  -8  22   7       46.25       12.63     12.91 o 
  -7  22   7      125.87      105.26     15.80 o 
  -6  22   7      144.70      147.74     34.73 o 
  -5  22   7        0.39        8.93      6.49 o 
  -4  22   7       93.06       86.38     10.54 o 
  -3  22   7       36.07       33.82     10.24 o 
  -2  22   7      240.86      246.52     13.79 o 
  -1  22   7      517.12      551.06     23.88 o 
   0  22   7        1.89        4.95      4.74 o 
   1  22   7        0.59        3.10      4.85 o 
   2  22   7        1.02        6.07      5.61 o 
   3  22   7       80.26       63.69      9.38 o 
  -6  23   7      167.53      177.70     16.63 o 
  -5  23   7        0.01        2.53      6.35 o 
  -4  23   7      134.45      141.22     13.01 o 
  -3  23   7       69.70       86.99     10.99 o 
  -2  23   7      407.34      397.72     16.98 o 
  -1  23   7       10.61        1.09      6.00 o 
   0  23   7        6.26        5.02      6.74 o 
   1  23   7      119.33      148.71     14.35 o 
   2  23   7       10.31        6.79      6.52 o 
  -5  24   7       16.26       14.23      8.59 o 
  -4  24   7        1.15       12.10      7.51 o 
  -3  24   7       45.87       46.63      9.18 o 
  -2  24   7       17.91       13.78      7.60 o 
  -1  24   7       49.27       36.33      8.04 o 
   0  24   7        1.04        4.37      6.90 o 
   1  24   7        8.18       16.77     12.83 o 
 -15   0   8      554.60      642.33     40.72 o 
 -14   0   8       12.47        3.83      7.80 o 
 -13   0   8      405.14      455.46     40.85 o 
 -12   0   8       84.84       86.54      9.68 o 
 -11   0   8      327.73      325.64     16.81 o 
 -10   0   8       24.00       23.48      6.16 o 
  -9   0   8      165.31      184.66     11.84 o 
  -8   0   8     1071.83     1106.09     27.63 o 
  -7   0   8      150.78      119.82     26.33 o 
  -6   0   8      420.67      432.12     19.45 o 
  -5   0   8        3.84       -2.43      3.22 o 
  -4   0   8      616.64      613.11     34.12 o 
  -3   0   8      297.79      301.61     23.69 o 
  -2   0   8     2467.35     2389.94     64.13 o 
  -1   0   8       68.90       88.04     11.16 o 
   0   0   8       19.00       11.80      5.56 o 
   1   0   8       15.68       17.23      4.18 o 
   2   0   8     3008.79     2927.90     63.50 o 
   3   0   8       26.10       20.60      5.46 o 
   4   0   8      344.96      314.60     15.63 o 
   5   0   8        3.19        2.81      6.04 o 
   6   0   8      582.16      629.08     58.26 o 
   7   0   8        2.81       -1.47      5.62 o 
   8   0   8      144.08      148.81     20.52 o 
   9   0   8      272.27      276.64     27.16 o 
  10   0   8      256.79      309.96     30.25 o 
 -14   1   8       49.77       47.59      8.21 o 
 -13   1   8      299.54      284.96     13.62 o 
 -12   1   8        0.05        0.57      4.00 o 
 -11   1   8       14.57       12.31      3.88 o 
 -10   1   8     1502.54     1568.51     34.78 o 
  -9   1   8      289.33      267.74     11.03 o 
  -8   1   8      124.79      118.56      7.36 o 
  -7   1   8     2237.95     2102.31     33.13 o 
  -6   1   8      660.11      660.42     17.41 o 
  -5   1   8      419.30      426.86     12.95 o 
  -4   1   8      529.04      482.51     13.45 o 
  -3   1   8     1226.74     1094.58     30.41 o 
  -2   1   8      583.51      597.97     18.35 o 
  -1   1   8        1.52        0.71      2.79 o 
   0   1   8      414.10      387.36     16.02 o 
   1   1   8        3.97        3.16      2.73 o 
   2   1   8      400.71      355.56     10.71 o 
   3   1   8       56.69       47.52      4.98 o 
   4   1   8     1387.22     1433.65     24.22 o 
   5   1   8        0.11       -0.88      3.47 o 
   6   1   8      128.78      137.79     13.17 o 
   7   1   8       62.63       68.26      8.96 o 
   8   1   8      304.52      332.13     19.59 o 
   9   1   8       14.54        9.69      8.16 o 
  10   1   8      120.03      122.92     15.26 o 
 -14   2   8       75.93       72.73      9.98 o 
 -13   2   8      133.04      103.01      9.37 o 
 -12   2   8       31.80       31.23      5.41 o 
 -11   2   8       48.55       38.83      5.04 o 
 -10   2   8      648.25      625.32     17.03 o 
  -9   2   8      133.86      122.00     11.08 o 
  -8   2   8      175.55      151.83      8.15 o 
  -7   2   8      846.65      791.04     17.31 o 
  -6   2   8       57.09       37.76      5.25 o 
  -5   2   8        8.59        6.15      2.69 o 
  -4   2   8      530.86      503.35     11.74 o 
  -3   2   8      221.01      233.72      9.21 o 
  -2   2   8     1150.00     1181.52     31.34 o 
  -1   2   8       15.25       14.04      5.71 o 
   0   2   8      110.36      115.12      8.85 o 
   1   2   8      225.38      211.72      8.14 o 
   2   2   8       46.97       37.12      3.82 o 
   3   2   8      366.12      355.90      9.94 o 
   4   2   8       54.03       48.46      6.31 o 
   5   2   8      303.72      294.14     11.05 o 
   6   2   8        1.05       -0.07      3.87 o 
   7   2   8      179.15      164.46     13.78 o 
   8   2   8       15.05        9.90      7.64 o 
   9   2   8        0.01       -1.17      7.46 o 
  10   2   8        6.15        5.58      8.86 o 
 -14   3   8        0.60        1.80      5.53 o 
 -13   3   8       43.85       45.08      6.60 o 
 -12   3   8      106.83      118.12      9.13 o 
 -11   3   8      251.12      230.06     12.83 o 
 -10   3   8       17.77       18.60      4.20 o 
  -9   3   8        5.33        2.40      3.24 o 
  -8   3   8       93.38       63.53      5.90 o 
  -7   3   8       10.29        7.82      3.16 o 
  -6   3   8       28.29       19.52      4.43 o 
  -5   3   8     2154.86     2123.80     31.74 o 
  -4   3   8      444.91      420.48     12.74 o 
  -3   3   8      441.16      424.82     12.60 o 
  -2   3   8       91.86       94.10     14.33 o 
  -1   3   8      675.07      664.05     15.92 o 
   0   3   8      145.05      171.72      7.06 o 
   1   3   8      147.36      166.95      7.41 o 
   2   3   8       88.68       83.60      6.16 o 
   3   3   8      151.60      149.93      6.72 o 
   4   3   8       21.52       20.83      4.05 o 
   5   3   8      116.91      125.37      7.94 o 
   6   3   8       61.55       52.46     10.99 o 
   7   3   8       52.89       48.23      7.52 o 
   8   3   8        7.72       -0.34      9.39 o 
   9   3   8      105.28      137.05     25.69 o 
  10   3   8       47.52       45.27     11.40 o 
 -14   4   8       74.44       61.99      8.39 o 
 -13   4   8        2.23        2.34      4.75 o 
 -12   4   8      256.14      264.95     16.80 o 
 -11   4   8       40.68       38.80      6.01 o 
 -10   4   8       65.94       64.63      6.27 o 
  -9   4   8       39.16       30.59      5.79 o 
  -8   4   8        5.88        5.77      3.23 o 
  -7   4   8      223.22      213.94      8.91 o 
  -6   4   8      790.82      726.95     15.60 o 
  -5   4   8       72.73       84.74      6.88 o 
  -4   4   8      134.75      129.16      8.47 o 
  -3   4   8     1297.20     1256.00     23.24 o 
  -2   4   8      691.97      693.97     19.54 o 
  -1   4   8        0.42       -0.04      2.09 o 
   0   4   8        1.06        4.80      2.51 o 
   1   4   8     1466.44     1465.12     25.27 o 
   2   4   8      551.19      558.07     13.83 o 
   3   4   8      252.58      248.75      9.09 o 
   4   4   8       14.76        7.29      3.35 o 
   5   4   8       92.20       93.38      7.92 o 
   6   4   8      646.58      613.59     17.41 o 
   7   4   8       80.37       73.96      8.63 o 
   8   4   8       39.47       26.45     11.41 o 
   9   4   8      167.17      212.48     24.46 o 
  10   4   8       72.57       68.37     13.09 o 
 -14   5   8       15.23       13.21      6.16 o 
 -13   5   8        0.29        4.23      4.73 o 
 -12   5   8        0.90        2.57      4.72 o 
 -11   5   8        0.86        1.19      4.02 o 
 -10   5   8       26.65       15.91      3.98 o 
  -9   5   8       53.44       51.43      5.84 o 
  -8   5   8      389.55      381.66     11.99 o 
  -7   5   8      296.73      283.75      9.75 o 
  -6   5   8       47.43       48.83      5.60 o 
  -5   5   8       20.55       14.09      5.39 o 
  -4   5   8        0.05       -2.22      2.61 o 
  -3   5   8       98.88      102.72      6.74 o 
  -2   5   8      154.56      158.89      7.94 o 
  -1   5   8      111.28      130.13      6.53 o 
   0   5   8      313.84      323.53     10.02 o 
   1   5   8        0.98        4.60      2.74 o 
   2   5   8       72.24       48.15      5.06 o 
   3   5   8       90.18       75.73     13.94 o 
   4   5   8        5.03        1.59      3.02 o 
   5   5   8      225.07      215.85     10.03 o 
   6   5   8      136.50      139.21      9.05 o 
   7   5   8       75.53       63.44      8.29 o 
   8   5   8       55.80       43.98     13.79 o 
   9   5   8       91.75      118.90     20.52 o 
 -14   6   8      122.74      144.28     10.31 o 
 -13   6   8       59.43       49.38      7.67 o 
 -12   6   8        0.06        2.96      4.63 o 
 -11   6   8        6.25        5.52      4.42 o 
 -10   6   8      356.40      367.47     12.04 o 
  -9   6   8       44.18       34.22      5.15 o 
  -8   6   8       33.02       32.53      4.52 o 
  -7   6   8      328.16      327.86     10.05 o 
  -6   6   8       63.36       69.16      6.12 o 
  -5   6   8      102.92      113.86      5.67 o 
  -4   6   8      119.98      121.35      5.56 o 
  -3   6   8      408.73      393.37      8.58 o 
  -2   6   8      729.64      728.87     15.78 o 
  -1   6   8       11.81       11.44      2.82 o 
   0   6   8        2.79        0.01      2.40 o 
   1   6   8      348.77      410.06     15.12 o 
   2   6   8        0.09       -1.03      2.57 o 
   3   6   8        3.97        4.29      3.86 o 
   4   6   8      124.45      111.97      9.15 o 
   5   6   8       77.54       77.36     10.83 o 
   6   6   8        6.88        3.28      4.19 o 
   7   6   8       99.14       91.92     10.18 o 
   8   6   8        8.95       -0.20      9.02 o 
   9   6   8        0.17       -1.28     10.36 o 
 -14   7   8       21.46       18.84      6.85 o 
 -13   7   8      114.14      106.78      9.92 o 
 -12   7   8       91.90      101.93     14.71 o 
 -11   7   8      118.34      121.32      9.10 o 
 -10   7   8       10.30        8.84      4.00 o 
  -9   7   8      120.54      135.27      6.91 o 
  -8   7   8       73.59       84.30      5.92 o 
  -7   7   8      235.26      211.41      9.57 o 
  -6   7   8      474.52      458.15     13.05 o 
  -5   7   8     3651.51     3594.78     53.79 o 
  -4   7   8       14.42       12.10      2.74 o 
  -3   7   8      468.36      447.66      9.16 o 
  -2   7   8      124.47      127.69      5.21 o 
  -1   7   8     2616.41     2605.36     34.13 o 
   0   7   8       33.88       20.99      2.95 o 
   1   7   8      295.98      305.68      9.60 o 
   2   7   8      168.58      157.50      6.69 o 
   3   7   8      400.25      443.72     16.18 o 
   4   7   8       18.20       13.72      7.92 o 
   5   7   8       95.62       84.92     17.84 o 
   6   7   8      125.25      129.06      9.60 o 
   7   7   8       29.76       18.93      6.38 o 
   8   7   8       26.22       11.12     10.75 o 
   9   7   8      476.59      411.83     31.72 o 
 -14   8   8       19.17       19.08      8.20 o 
 -13   8   8      206.66      239.92     14.11 o 
 -12   8   8       31.81       38.98      9.09 o 
 -11   8   8        0.02        5.90      4.25 o 
 -10   8   8       93.93      115.76      7.54 o 
  -9   8   8      232.53      248.27      7.63 o 
  -8   8   8      313.46      328.97     11.24 o 
  -7   8   8        8.94        8.12      3.26 o 
  -6   8   8      248.60      275.45     16.26 o 
  -5   8   8     1172.08     1174.66     20.10 o 
  -4   8   8     1056.49     1074.40     17.09 o 
  -3   8   8      919.08      948.97     15.47 o 
  -2   8   8       71.04       66.60      4.26 o 
  -1   8   8      108.64      115.22      7.22 o 
   0   8   8        1.76        1.62      2.21 o 
   1   8   8      280.83      279.46      8.37 o 
   2   8   8      116.29       88.76      6.07 o 
   3   8   8        0.77        4.47      3.27 o 
   4   8   8        9.28        7.98      6.24 o 
   5   8   8       16.78       16.13      5.54 o 
   6   8   8        3.07        5.64      4.43 o 
   7   8   8       65.55       54.74      8.22 o 
   8   8   8        7.18        9.76     10.41 o 
   9   8   8       32.38       35.90     14.02 o 
 -14   9   8        0.61        7.29     11.07 o 
 -13   9   8       88.52       66.75      8.77 o 
 -12   9   8      170.28      129.23     13.39 o 
 -11   9   8        7.61        8.26      3.69 o 
 -10   9   8      120.54      121.40      6.67 o 
  -9   9   8      206.78      203.76     10.63 o 
  -8   9   8       41.16       22.98      5.48 o 
  -7   9   8      545.30      555.04     14.53 o 
  -6   9   8       38.55       39.30      3.99 o 
  -5   9   8        0.02        1.30      2.30 o 
  -4   9   8       11.95       15.30      2.90 o 
  -3   9   8     1134.63     1127.92     17.75 o 
  -2   9   8       45.62       47.61      3.97 o 
  -1   9   8       52.48       48.63      3.96 o 
   0   9   8       30.72       30.80      3.77 o 
   1   9   8        1.03        1.18      2.53 o 
   2   9   8      103.29       98.63      6.61 o 
   3   9   8       36.51       28.14      6.85 o 
   4   9   8      465.27      460.38     13.67 o 
   5   9   8      108.05      135.10     14.59 o 
   6   9   8       10.61        9.53      6.12 o 
   7   9   8      215.93      220.62     14.17 o 
   8   9   8        5.44       13.34     10.87 o 
   9   9   8      158.97      121.45     20.49 o 
 -13  10   8       40.90       36.73      7.48 o 
 -12  10   8      128.24      127.97     14.69 o 
 -11  10   8      104.36      107.83      7.22 o 
 -10  10   8      169.67      169.76      8.42 o 
  -9  10   8        0.43        6.86      3.78 o 
  -8  10   8      849.07      941.32     19.85 o 
  -7  10   8      350.63      348.64      9.94 o 
  -6  10   8       95.16       92.85      8.68 o 
  -5  10   8      141.47      143.41      7.48 o 
  -4  10   8      965.07      952.11     18.57 o 
  -3  10   8      114.97      125.46      5.99 o 
  -2  10   8     1253.99     1292.37     17.50 o 
  -1  10   8        5.94       10.13      2.94 o 
   0  10   8      569.42      604.51     19.45 o 
   1  10   8      264.26      261.39     10.09 o 
   2  10   8     1412.46     1409.58     26.94 o 
   3  10   8      104.68       89.36      6.97 o 
   4  10   8      302.09      294.10     12.24 o 
   5  10   8      110.64      117.81     11.04 o 
   6  10   8      245.77      216.36     18.30 o 
   7  10   8        3.66       -1.74      7.18 o 
   8  10   8        0.11        1.53      9.82 o 
   9  10   8      102.84       54.28     15.66 o 
 -13  11   8      141.32      161.88     11.81 o 
 -12  11   8       19.08       28.09      5.18 o 
 -11  11   8      100.12      108.53      7.64 o 
 -10  11   8      375.85      422.36     15.91 o 
  -9  11   8      172.08      167.85     12.20 o 
  -8  11   8        9.21        4.06      3.27 o 
  -7  11   8      231.34      250.17     11.19 o 
  -6  11   8      603.51      613.61     13.20 o 
  -5  11   8      311.73      286.39     10.35 o 
  -4  11   8       56.96       52.18      5.59 o 
  -3  11   8       16.08       15.50      3.11 o 
  -2  11   8      141.00      151.40      5.26 o 
  -1  11   8       71.77       56.70      4.55 o 
   0  11   8      622.96      662.74     15.06 o 
   1  11   8       91.19       91.81      6.78 o 
   2  11   8        1.47        1.62      3.25 o 
   3  11   8       31.46       25.92      4.69 o 
   4  11   8      327.44      332.39     14.18 o 
   5  11   8      272.46      217.44     12.34 o 
   6  11   8        9.16        5.83      5.21 o 
   7  11   8       92.96       89.11     34.62 o 
   8  11   8       80.50       92.96     17.59 o 
 -13  12   8       10.48       13.61      5.90 o 
 -12  12   8       83.99       67.63      8.16 o 
 -11  12   8       43.80       28.90      6.58 o 
 -10  12   8       83.73       90.82      8.72 o 
  -9  12   8       26.53       14.27      9.73 o 
  -8  12   8       12.56        8.09      4.74 o 
  -7  12   8        0.59        2.34      5.17 o 
  -6  12   8       11.93        8.36      3.09 o 
  -5  12   8       22.56       15.36      3.29 o 
  -4  12   8       10.25        5.81      2.75 o 
  -3  12   8      152.50      158.34      6.89 o 
  -2  12   8       81.54       71.67      5.07 o 
  -1  12   8      263.02      285.13      8.70 o 
   0  12   8      147.51      124.55      8.40 o 
   1  12   8       16.99       16.82      4.08 o 
   2  12   8      170.38      161.51      8.86 o 
   3  12   8       64.16       46.95      6.99 o 
   4  12   8      169.11      192.76     11.80 o 
   5  12   8        1.20        6.93      5.03 o 
   6  12   8       14.69        6.87      5.18 o 
   7  12   8        0.08        4.18      7.63 o 
   8  12   8       34.79       29.60     12.94 o 
 -12  13   8        5.23        7.86      5.90 o 
 -11  13   8      115.94      115.96     10.38 o 
 -10  13   8       70.68       83.65      8.49 o 
  -9  13   8      326.39      390.63     18.01 o 
  -8  13   8      343.45      359.45     15.26 o 
  -7  13   8       10.16        3.44      4.37 o 
  -6  13   8      188.00      186.41     10.00 o 
  -5  13   8      623.98      637.71     16.20 o 
  -4  13   8      102.80      114.22      7.54 o 
  -3  13   8        2.01        5.20      2.84 o 
  -2  13   8       10.81        6.02      2.97 o 
  -1  13   8       83.33       79.27      5.89 o 
   0  13   8      215.25      231.87     11.58 o 
   1  13   8       88.66       93.91      9.21 o 
   2  13   8       42.75       40.71      6.67 o 
   3  13   8      152.26      111.69     13.67 o 
   4  13   8      355.94      388.56     19.46 o 
   5  13   8      132.77      138.09     10.88 o 
   6  13   8       15.15        7.26      5.63 o 
   7  13   8        0.29       -2.27      5.63 o 
   8  13   8        9.70        1.11     10.02 o 
 -12  14   8      133.41      151.52     14.43 o 
 -11  14   8        1.84        5.38     10.10 o 
 -10  14   8       75.38       68.81      9.54 o 
  -9  14   8      122.97      147.21     12.04 o 
  -8  14   8      157.90      145.58     10.95 o 
  -7  14   8       15.16       15.38      5.18 o 
  -6  14   8       43.17       50.36      6.42 o 
  -5  14   8       21.41       12.14      3.99 o 
  -4  14   8      247.84      277.53     10.82 o 
  -3  14   8      413.20      430.48     15.47 o 
  -2  14   8      245.55      245.47     10.13 o 
  -1  14   8       43.39       43.81      5.07 o 
   0  14   8        0.04        1.44      3.62 o 
   1  14   8      237.03      227.05     12.18 o 
   2  14   8      203.00      228.95     12.76 o 
   3  14   8       13.23        8.85      6.25 o 
   4  14   8        0.01        5.75      4.92 o 
   5  14   8      154.45      169.92     12.25 o 
   6  14   8      160.26      164.70     12.18 o 
   7  14   8        1.02        3.05      6.54 o 
 -12  15   8       15.47       24.69     11.97 o 
 -11  15   8       74.39       83.76     11.62 o 
 -10  15   8       26.88       30.19     11.15 o 
  -9  15   8      523.53      607.00     20.30 o 
  -8  15   8      139.38      147.10     15.87 o 
  -7  15   8      126.90      142.08     18.20 o 
  -6  15   8       28.57       21.94      5.16 o 
  -5  15   8      195.62      183.20     12.09 o 
  -4  15   8       26.01       26.11      4.88 o 
  -3  15   8        2.92        5.48      3.60 o 
  -2  15   8       11.90       16.19      4.02 o 
  -1  15   8      121.51      112.46      7.79 o 
   0  15   8      256.04      258.50     16.68 o 
   1  15   8       81.31       82.33      8.63 o 
   2  15   8       43.39       35.21      6.78 o 
   3  15   8       14.54       14.07      5.30 o 
   4  15   8      421.39      495.02     24.51 o 
   5  15   8        8.68        5.95      5.68 o 
   6  15   8        1.73        8.97      6.14 o 
   7  15   8        6.11       16.71     10.95 o 
 -11  16   8       18.61       22.98     11.35 o 
 -10  16   8        9.39       10.58      9.88 o 
  -9  16   8       23.63       26.13     16.22 o 
  -8  16   8      209.43      246.00     18.59 o 
  -7  16   8      197.20      216.49     14.56 o 
  -6  16   8        7.88       10.29      4.56 o 
  -5  16   8        1.20        7.64      4.30 o 
  -4  16   8      138.37      146.86      8.62 o 
  -3  16   8      168.99      186.99      9.53 o 
  -2  16   8       31.84       22.10      4.16 o 
  -1  16   8       67.89       71.29      7.27 o 
   0  16   8       71.78       66.25      6.63 o 
   1  16   8       19.27       18.58      5.18 o 
   2  16   8       82.53       80.82      8.69 o 
   3  16   8        1.11       -0.61      4.84 o 
   4  16   8       70.65       62.22      8.29 o 
   5  16   8        0.69       -2.60      7.09 o 
   6  16   8        0.10       -4.38      7.49 o 
 -11  17   8       66.73       77.52     17.05 o 
 -10  17   8       57.26       68.08     14.61 o 
  -9  17   8       12.16       15.62      8.43 o 
  -8  17   8       15.87       21.01      8.88 o 
  -7  17   8       82.64       91.34     13.28 o 
  -6  17   8       59.10       74.45     11.78 o 
  -5  17   8      206.45      208.67     22.92 o 
  -4  17   8        0.39        3.20      3.84 o 
  -3  17   8       14.82       14.60      4.37 o 
  -2  17   8       27.18       29.47      4.85 o 
  -1  17   8      502.03      571.58     18.68 o 
   0  17   8      146.33      153.63      9.72 o 
   1  17   8       98.06      101.29      8.56 o 
   2  17   8        0.48       -2.82      5.29 o 
   3  17   8      472.52      512.14     22.35 o 
   4  17   8        1.32       10.05      7.89 o 
   5  17   8       14.64       14.86      8.71 o 
   6  17   8       15.63       16.94     10.56 o 
 -10  18   8      314.42      310.27     27.18 o 
  -9  18   8       49.48       60.01     12.23 o 
  -8  18   8       23.96       25.12     18.19 o 
  -7  18   8      120.31      124.53     18.13 o 
  -6  18   8      138.48      120.80     27.35 o 
  -5  18   8        1.43        8.95      6.09 o 
  -4  18   8        9.45       11.84      5.25 o 
  -3  18   8      186.89      211.79     13.99 o 
  -2  18   8       36.18       37.60      6.55 o 
  -1  18   8        5.87        8.85      5.44 o 
   0  18   8      110.93      121.27     10.58 o 
   1  18   8       27.60       32.94      5.53 o 
   2  18   8       52.28       54.33      6.98 o 
   3  18   8       52.45       39.34      8.97 o 
   4  18   8        9.38       15.33      7.95 o 
   5  18   8       34.66       37.85     10.69 o 
  -9  19   8        1.91        7.82     13.99 o 
  -8  19   8       40.99       38.07     11.42 o 
  -7  19   8       24.94       22.67      9.43 o 
  -6  19   8       67.13       45.79     10.37 o 
  -5  19   8      124.17      146.54     15.54 o 
  -4  19   8        1.33       -0.24      5.10 o 
  -3  19   8       53.71       59.78      7.58 o 
  -2  19   8        1.20        4.65      4.81 o 
  -1  19   8       50.47       36.69      7.48 o 
   0  19   8       65.44       48.64     10.51 o 
   1  19   8        6.32        6.37      4.32 o 
   2  19   8        6.44        4.71      4.74 o 
   3  19   8       88.53       96.39      9.33 o 
   4  19   8        0.65        0.28      5.78 o 
   5  19   8       36.22       31.51     30.83 o 
  -9  20   8        0.12        8.45      8.79 o 
  -8  20   8       21.20       15.40      9.61 o 
  -7  20   8        4.49        4.19      8.54 o 
  -6  20   8        0.02       -1.32      7.14 o 
  -5  20   8        2.09        7.36      7.87 o 
  -4  20   8       77.10       68.62      7.79 o 
  -3  20   8       42.76       23.14      8.00 o 
  -2  20   8        2.01        8.85      5.42 o 
  -1  20   8      346.03      343.76     16.73 o 
   0  20   8       91.42       81.36     17.04 o 
   1  20   8       15.11       14.13      5.10 o 
   2  20   8       20.58       24.64      6.08 o 
   3  20   8       28.57       42.53      7.61 o 
   4  20   8        8.69       -3.39     16.71 o 
  -8  21   8        0.57        2.99      8.48 o 
  -7  21   8       77.35      104.88     15.40 o 
  -6  21   8       27.63       20.53      9.48 o 
  -5  21   8       60.37       56.66     10.21 o 
  -4  21   8       29.76       28.87      7.92 o 
  -3  21   8       76.65       86.69     11.10 o 
  -2  21   8       66.59       72.79      8.98 o 
  -1  21   8       92.91      102.39     12.56 o 
   0  21   8       13.03        8.78      7.64 o 
   1  21   8       37.44       46.79      6.61 o 
   2  21   8       26.77       14.96      6.06 o 
   3  21   8       41.17       36.51     10.98 o 
  -7  22   8       29.80       38.17     11.68 o 
  -6  22   8        3.54        0.89      8.40 o 
  -5  22   8        0.01        0.37      6.21 o 
  -4  22   8       17.28       25.55      9.39 o 
  -3  22   8        0.02        6.08      5.95 o 
  -2  22   8       15.93       36.37      7.66 o 
  -1  22   8       58.01       37.75      8.19 o 
   0  22   8        0.23        8.51      7.86 o 
   1  22   8       16.54       16.39      5.61 o 
   2  22   8       13.74       22.25     12.61 o 
  -5  23   8       65.95       70.87     10.24 o 
  -4  23   8        5.78        2.83      7.28 o 
  -3  23   8       37.01       24.27      8.11 o 
  -2  23   8       19.12       15.57      7.56 o 
  -1  23   8       24.35       11.03      7.18 o 
   0  23   8        3.31       -7.24      8.28 o 
 -14   1   9        2.27        2.30      6.06 o 
 -13   1   9       33.50       21.61      6.80 o 
 -12   1   9       29.83       26.38      5.46 o 
 -11   1   9        0.38        3.46      3.73 o 
 -10   1   9       94.61       99.85      8.12 o 
  -9   1   9       34.93       31.00      5.15 o 
  -8   1   9       50.87       41.12      5.23 o 
  -7   1   9      661.83      707.57     19.22 o 
  -6   1   9       41.04       28.70      4.79 o 
  -5   1   9      427.44      378.56     12.58 o 
  -4   1   9       59.47       53.00     13.60 o 
  -3   1   9     3124.75     3084.24     75.19 o 
  -2   1   9       12.61       12.62      5.69 o 
  -1   1   9      183.32      195.27     15.30 o 
   0   1   9       18.68       15.12      7.76 o 
   1   1   9      167.79      152.99      9.61 o 
   2   1   9       45.74       42.90      5.02 o 
   3   1   9      198.43      202.74     12.89 o 
   4   1   9      114.19      108.98      8.64 o 
   5   1   9      115.46      114.40      9.11 o 
   6   1   9       48.91       52.62      7.65 o 
   7   1   9      114.03      114.13     18.73 o 
   8   1   9        5.03       12.14      8.02 o 
   9   1   9        3.17       17.72      9.63 o 
 -14   2   9       13.79        8.95      6.50 o 
 -13   2   9      310.73      336.18     14.67 o 
 -12   2   9      153.84      157.36     12.77 o 
 -11   2   9       83.56       89.01      9.30 o 
 -10   2   9        4.71        3.44      3.90 o 
  -9   2   9      873.11      856.15     19.98 o 
  -8   2   9      352.56      343.23     13.20 o 
  -7   2   9        0.26        0.78      2.90 o 
  -6   2   9      144.55      121.49      6.96 o 
  -5   2   9     1099.28     1079.42     25.57 o 
  -4   2   9      194.47      210.70     12.34 o 
  -3   2   9       21.47       47.10      8.94 o 
  -2   2   9      340.48      374.72     52.55 o 
  -1   2   9      972.51     1037.51     34.92 o 
   0   2   9      206.73      234.59     11.43 o 
   1   2   9      138.40      158.75     11.47 o 
   2   2   9        0.58       -1.04      2.85 o 
   3   2   9        1.25        3.71      3.04 o 
   4   2   9      280.11      308.97     11.49 o 
   5   2   9      754.41      777.39     21.92 o 
   6   2   9       98.12      103.18     13.67 o 
   7   2   9      151.55      192.59     22.64 o 
   8   2   9      132.73      162.85     22.87 o 
   9   2   9      115.04      134.56     16.95 o 
 -14   3   9       51.05       41.63      8.45 o 
 -13   3   9        3.22        9.09      5.72 o 
 -12   3   9        0.33        2.05      5.26 o 
 -11   3   9       27.91       27.24      5.67 o 
 -10   3   9       53.59       52.23     10.30 o 
  -9   3   9        0.90        1.66      3.64 o 
  -8   3   9       69.54       56.62      7.89 o 
  -7   3   9     1100.52     1020.96     20.60 o 
  -6   3   9       21.50       21.65      3.60 o 
  -5   3   9      350.71      359.99     15.01 o 
  -4   3   9        4.17        6.50      3.52 o 
  -3   3   9     1440.64     1413.75     27.66 o 
  -2   3   9      368.85      379.45     14.48 o 
  -1   3   9        0.61        4.46      3.73 o 
   0   3   9       68.50       78.52      6.23 o 
   1   3   9      106.32       96.24      6.92 o 
   2   3   9      306.68      328.26     12.00 o 
   3   3   9        1.48        3.77      3.13 o 
   4   3   9       82.44       82.41      6.90 o 
   5   3   9        2.79        6.28      4.09 o 
   6   3   9      114.72      125.89     10.16 o 
   7   3   9       85.27      110.75     19.10 o 
   8   3   9       90.06       75.77     17.54 o 
   9   3   9       19.11       31.36     14.67 o 
 -14   4   9        7.50        8.12      6.63 o 
 -13   4   9       47.13       53.13      8.78 o 
 -12   4   9      136.32      142.23     11.58 o 
 -11   4   9      238.97      239.77     11.90 o 
 -10   4   9      716.08      767.67     19.37 o 
  -9   4   9        9.46        7.56      3.84 o 
  -8   4   9      170.94      188.96      9.13 o 
  -7   4   9       50.71       42.55      4.82 o 
  -6   4   9      177.95      205.21      8.34 o 
  -5   4   9       52.58       52.06      6.12 o 
  -4   4   9       64.02       67.63      6.50 o 
  -3   4   9       22.56       24.27      4.45 o 
  -2   4   9      456.43      440.42     16.03 o 
  -1   4   9      154.00      156.39      8.25 o 
   0   4   9        8.98        6.45      3.26 o 
   1   4   9      676.06      715.47     17.72 o 
   2   4   9      223.09      186.53      9.38 o 
   3   4   9       77.34       83.71      6.43 o 
   4   4   9      221.96      220.37     10.05 o 
   5   4   9      111.38      125.61      8.70 o 
   6   4   9       51.32       48.17      7.47 o 
   7   4   9       25.57       13.90     11.41 o 
   8   4   9       59.51       50.43     15.15 o 
   9   4   9       71.54       61.86     17.93 o 
 -14   5   9        0.02       -0.16      5.73 o 
 -13   5   9      254.31      272.67     18.75 o 
 -12   5   9      271.06      218.51     24.67 o 
 -11   5   9       18.53       23.53      6.08 o 
 -10   5   9       90.00      103.23      8.08 o 
  -9   5   9      177.00      144.90      8.65 o 
  -8   5   9      736.70      766.13     17.64 o 
  -7   5   9      179.49      168.53     12.30 o 
  -6   5   9      432.38      430.35     20.27 o 
  -5   5   9        1.47        1.22      3.31 o 
  -4   5   9     1403.13     1362.87     28.07 o 
  -3   5   9       64.09       58.74      7.84 o 
  -2   5   9     2517.27     2535.99     41.96 o 
  -1   5   9       17.93       10.74      3.64 o 
   0   5   9       59.52       59.46      5.85 o 
   1   5   9       65.00       73.52      6.55 o 
   2   5   9     2695.08     2642.49     43.99 o 
   3   5   9        0.75       -0.79      3.91 o 
   4   5   9       21.87       29.16      5.04 o 
   5   5   9       66.75       63.88      9.49 o 
   6   5   9      204.30      195.07     17.98 o 
   7   5   9        0.11       -0.09      9.19 o 
   8   5   9      169.96      170.34     23.04 o 
   9   5   9       65.25       60.16     16.86 o 
 -14   6   9      201.89      253.69     15.89 o 
 -13   6   9        1.14        2.40      6.07 o 
 -12   6   9       11.08        8.72      5.58 o 
 -11   6   9       11.20        8.97      5.24 o 
 -10   6   9      297.55      330.82     12.60 o 
  -9   6   9       58.85       38.53      6.99 o 
  -8   6   9      129.92      129.57      9.59 o 
  -7   6   9        8.32       12.34      4.97 o 
  -6   6   9       49.20       40.60      5.89 o 
  -5   6   9       25.42       18.06      5.75 o 
  -4   6   9      174.69      160.04      9.58 o 
  -3   6   9       65.76       69.34      7.58 o 
  -2   6   9      604.63      619.99     16.97 o 
  -1   6   9        0.01       -0.28      2.82 o 
   0   6   9      449.46      460.83     14.11 o 
   1   6   9        2.21        4.60      3.17 o 
   2   6   9       11.42        8.10      4.28 o 
   3   6   9      455.37      496.81     18.08 o 
   4   6   9      357.11      362.29     15.74 o 
   5   6   9       99.76      110.38      8.29 o 
   6   6   9       22.59       28.82      7.00 o 
   7   6   9       12.55        1.84      9.22 o 
   8   6   9        0.62        8.43     11.04 o 
 -14   7   9        0.08        2.00      6.74 o 
 -13   7   9      149.17      163.26     17.95 o 
 -12   7   9        5.54        7.55      5.46 o 
 -11   7   9        1.08       -1.72      4.58 o 
 -10   7   9       60.33       40.13      5.72 o 
  -9   7   9       18.43       14.66      6.36 o 
  -8   7   9      242.89      222.70     12.38 o 
  -7   7   9       64.15       55.01      7.07 o 
  -6   7   9       18.99       15.93      4.74 o 
  -5   7   9        3.19        6.78      3.80 o 
  -4   7   9       95.74       91.54      7.81 o 
  -3   7   9        1.06        1.58      2.84 o 
  -2   7   9      282.34      298.71     11.56 o 
  -1   7   9       45.99       41.29      5.40 o 
   0   7   9       23.06       19.80      4.46 o 
   1   7   9      337.97      328.74     12.21 o 
   2   7   9        0.10       -1.41      3.96 o 
   3   7   9        6.40        4.75      4.45 o 
   4   7   9      181.22      178.03     12.08 o 
   5   7   9       31.16       23.04      6.44 o 
   6   7   9       21.03       19.96      6.80 o 
   7   7   9       23.13       22.87     11.86 o 
   8   7   9       29.70       10.24     12.15 o 
 -13   8   9       66.28       74.16      9.31 o 
 -12   8   9      145.48      148.85     19.67 o 
 -11   8   9       12.55        9.56      5.15 o 
 -10   8   9       24.53       26.14      5.10 o 
  -9   8   9      291.14      293.01     14.59 o 
  -8   8   9        7.15        5.05      4.37 o 
  -7   8   9        4.79        5.01      3.88 o 
  -6   8   9       62.74       40.86      7.37 o 
  -5   8   9      613.66      595.73     20.74 o 
  -4   8   9      277.15      251.34     10.08 o 
  -3   8   9      471.49      453.59     11.97 o 
  -2   8   9      116.95      126.66      7.25 o 
  -1   8   9      689.40      686.44     18.04 o 
   0   8   9       60.13       53.27      9.92 o 
   1   8   9      182.32      169.63     10.79 o 
   2   8   9        1.58        0.13      3.95 o 
   3   8   9      158.24      166.52     15.17 o 
   4   8   9       23.23       15.35      5.78 o 
   5   8   9       29.77       16.51      7.36 o 
   6   8   9       53.33       42.01     11.08 o 
   7   8   9       26.11       18.93     12.51 o 
   8   8   9        1.43       -0.40     10.70 o 
 -13   9   9       35.13       32.05      7.69 o 
 -12   9   9       36.83       34.45     10.44 o 
 -11   9   9      121.83      122.03      8.19 o 
 -10   9   9      127.21      130.48     13.00 o 
  -9   9   9       21.15       23.91      6.13 o 
  -8   9   9      188.61      210.43      7.84 o 
  -7   9   9        4.29        1.27      3.11 o 
  -6   9   9        1.71        3.49      2.84 o 
  -5   9   9      202.33      200.59      9.79 o 
  -4   9   9       40.87       38.59      3.83 o 
  -3   9   9      633.16      584.41     11.91 o 
  -2   9   9      435.10      415.04      9.79 o 
  -1   9   9      338.18      328.31      9.80 o 
   0   9   9      198.95      195.98      7.86 o 
   1   9   9        3.39        3.78      4.12 o 
   2   9   9      447.04      463.79     17.51 o 
   3   9   9       79.56       78.63      8.78 o 
   4   9   9        9.91       10.81      5.67 o 
   5   9   9        9.98        6.53      5.70 o 
   6   9   9      118.18       92.91     13.95 o 
   7   9   9        3.85        4.11      9.90 o 
   8   9   9       16.56       20.86     12.74 o 
 -13  10   9       19.94       12.17     11.83 o 
 -12  10   9        0.67        9.01      8.77 o 
 -11  10   9       40.38       33.91      8.91 o 
 -10  10   9       27.82       22.95      7.91 o 
  -9  10   9       22.19       18.13      3.86 o 
  -8  10   9      247.83      255.94     10.18 o 
  -7  10   9       35.16       30.57      6.06 o 
  -6  10   9        5.49        4.54      2.75 o 
  -5  10   9       25.17       22.64      3.60 o 
  -4  10   9      107.02      121.45      8.05 o 
  -3  10   9      208.66      213.70      7.99 o 
  -2  10   9      326.36      316.44      8.89 o 
  -1  10   9       58.56       45.81      4.72 o 
   0  10   9      155.29      144.36      7.21 o 
   1  10   9       54.87       45.24      5.46 o 
   2  10   9       30.63       27.33      6.31 o 
   3  10   9        0.74       -3.99      3.99 o 
   4  10   9       62.50       75.96      9.22 o 
   5  10   9        0.20       -2.40      5.20 o 
   6  10   9        5.23        3.88      7.88 o 
   7  10   9        0.01        0.06     14.64 o 
   8  10   9        8.16       19.32     11.80 o 
 -13  11   9       13.95       15.55     11.92 o 
 -12  11   9        0.07        0.73      8.01 o 
 -11  11   9      110.56      127.32     15.19 o 
 -10  11   9       21.85       16.93      4.89 o 
  -9  11   9      192.33      194.80     17.89 o 
  -8  11   9       58.68       46.67      5.12 o 
  -7  11   9      167.29      175.20      8.20 o 
  -6  11   9       16.67        9.65      3.26 o 
  -5  11   9        3.33        0.13      2.69 o 
  -4  11   9       30.92       20.84      3.56 o 
  -3  11   9       93.95       91.80      6.39 o 
  -2  11   9       12.66       11.31      3.07 o 
  -1  11   9      128.02      137.39      7.31 o 
   0  11   9      155.90      129.59      7.80 o 
   1  11   9       89.34       93.41      7.05 o 
   2  11   9       43.68       41.94      5.54 o 
   3  11   9      195.50      227.00     10.44 o 
   4  11   9      412.03      392.42     18.68 o 
   5  11   9       93.37       66.01     14.23 o 
   6  11   9       18.96       18.37      9.01 o 
   7  11   9       14.68        9.65     13.10 o 
 -12  12   9        5.46        2.36      9.53 o 
 -11  12   9       13.63       12.48      5.02 o 
 -10  12   9       41.67       37.41      7.22 o 
  -9  12   9      463.00      518.53     19.02 o 
  -8  12   9        4.34       11.15      4.35 o 
  -7  12   9       12.16       10.94      3.76 o 
  -6  12   9      216.95      198.36      8.18 o 
  -5  12   9      585.40      615.39     13.58 o 
  -4  12   9       26.44       23.41      3.79 o 
  -3  12   9      160.78      178.03      7.54 o 
  -2  12   9        3.00        2.09      2.75 o 
  -1  12   9     1127.19     1250.86     23.21 o 
   0  12   9      436.01      438.09     13.86 o 
   1  12   9       78.18       73.32      6.69 o 
   2  12   9       56.80       45.42      5.79 o 
   3  12   9      290.96      270.75     15.64 o 
   4  12   9       79.09       84.38      8.55 o 
   5  12   9       12.76        4.82      7.39 o 
   6  12   9      184.90      202.72     20.16 o 
   7  12   9       15.09       -0.68      8.47 o 
 -12  13   9       37.35       32.21     12.68 o 
 -11  13   9      385.55      432.84     15.72 o 
 -10  13   9      332.78      387.06     16.89 o 
  -9  13   9       58.00       40.03      7.36 o 
  -8  13   9       34.71       33.56      9.03 o 
  -7  13   9      265.49      298.17     11.94 o 
  -6  13   9       84.07       86.08      7.14 o 
  -5  13   9      330.96      348.18     15.59 o 
  -4  13   9      122.18      141.18     11.47 o 
  -3  13   9      527.19      512.61     17.88 o 
  -2  13   9       71.76       61.52      5.08 o 
  -1  13   9       16.64       22.32      4.51 o 
   0  13   9       28.88       21.50      5.21 o 
   1  13   9       66.02       56.13      7.38 o 
   2  13   9       11.22       13.02      5.37 o 
   3  13   9      332.25      353.15     15.33 o 
   4  13   9       67.79       60.76      8.07 o 
   5  13   9       11.69        7.40      8.32 o 
   6  13   9        3.47        7.40      8.52 o 
   7  13   9      299.12      319.49     26.79 o 
 -12  14   9        9.81       10.53     10.39 o 
 -11  14   9        0.25        2.06      6.17 o 
 -10  14   9       72.24       81.07      9.66 o 
  -9  14   9        0.47       -1.61      5.35 o 
  -8  14   9      289.06      323.62     13.93 o 
  -7  14   9       64.24       65.03      6.98 o 
  -6  14   9        3.35        4.04      3.75 o 
  -5  14   9      152.80      181.50      9.62 o 
  -4  14   9      107.85      104.89      7.72 o 
  -3  14   9        0.19        2.88      3.76 o 
  -2  14   9        0.24        0.49      3.65 o 
  -1  14   9       35.47       24.93      5.72 o 
   0  14   9       35.80       50.68     12.78 o 
   1  14   9      145.73      161.74     23.49 o 
   2  14   9       14.90       18.26      5.81 o 
   3  14   9        4.95       14.75      5.55 o 
   4  14   9       30.75       28.25      6.80 o 
   5  14   9        7.18        7.95      6.09 o 
   6  14   9        1.02        5.86     16.27 o 
 -11  15   9       29.72       46.71     13.25 o 
 -10  15   9        0.38        2.63      5.80 o 
  -9  15   9      126.21      147.56     11.57 o 
  -8  15   9      597.78      656.47     20.63 o 
  -7  15   9        2.18        3.16      4.38 o 
  -6  15   9        2.03        8.40      4.34 o 
  -5  15   9       85.65       97.80      8.81 o 
  -4  15   9      507.49      521.72     15.29 o 
  -3  15   9      200.19      210.65     10.26 o 
  -2  15   9      162.01      185.44      9.78 o 
  -1  15   9        4.16        0.05      4.55 o 
   0  15   9        1.05        1.86      4.84 o 
   1  15   9       67.41       56.14      7.89 o 
   2  15   9      242.83      240.52     15.67 o 
   3  15   9        1.94       12.87      5.94 o 
   4  15   9        1.77        0.82      5.38 o 
   5  15   9      156.06      148.51     11.70 o 
   6  15   9      187.66      187.41     18.35 o 
 -11  16   9       44.10       46.03     13.51 o 
 -10  16   9      186.50      192.20     20.10 o 
  -9  16   9      248.88      256.74     19.46 o 
  -8  16   9      232.71      259.57     13.20 o 
  -7  16   9      110.51      144.28     10.21 o 
  -6  16   9       74.69       77.29      7.39 o 
  -5  16   9       71.79       68.14     13.73 o 
  -4  16   9       14.65       21.24      5.00 o 
  -3  16   9        2.27        3.66      4.11 o 
  -2  16   9       26.07       22.23      5.38 o 
  -1  16   9       49.36       54.52      7.70 o 
   0  16   9      407.14      373.01     18.40 o 
   1  16   9        4.81        7.85      5.47 o 
   2  16   9        0.02        7.22      5.47 o 
   3  16   9      144.41      147.25     13.76 o 
   4  16   9      307.29      325.78     16.01 o 
   5  16   9        9.92        5.72      6.33 o 
 -10  17   9       16.34       12.29     10.07 o 
  -9  17   9       41.91       48.74      9.64 o 
  -8  17   9       96.34      122.14     13.07 o 
  -7  17   9        8.10        1.38      5.80 o 
  -6  17   9        8.54        8.36      4.62 o 
  -5  17   9        5.26       10.14      4.57 o 
  -4  17   9        0.41        4.66      4.29 o 
  -3  17   9        2.09        1.13      4.15 o 
  -2  17   9      272.57      288.55     13.62 o 
  -1  17   9        0.72        5.22      4.95 o 
   0  17   9       52.01       63.43      8.39 o 
   1  17   9       27.48       17.44      6.05 o 
   2  17   9       29.41       28.05      6.95 o 
   3  17   9        0.54        2.46      5.59 o 
   4  17   9      175.52      171.44     16.98 o 
   5  17   9       39.05       16.57     10.90 o 
  -9  18   9       31.13       17.67      8.00 o 
  -8  18   9      265.75      270.07     18.80 o 
  -7  18   9       36.32       41.52     10.72 o 
  -6  18   9        7.07        7.51      6.92 o 
  -5  18   9      117.05      124.93     11.24 o 
  -4  18   9      118.32       95.87     11.58 o 
  -3  18   9       56.48       53.34      7.54 o 
  -2  18   9       51.24       40.61      7.49 o 
  -1  18   9        9.89        8.13      7.37 o 
   0  18   9       27.48       34.89      9.36 o 
   1  18   9       38.88       30.95      5.58 o 
   2  18   9       19.63       25.23     11.60 o 
   3  18   9       50.93       47.76     20.08 o 
   4  18   9       21.56       30.56     12.29 o 
  -9  19   9      124.61      111.28     21.48 o 
  -8  19   9       93.82      104.96     13.20 o 
  -7  19   9        0.74        5.17      6.90 o 
  -6  19   9        6.03       10.02      7.13 o 
  -5  19   9      213.88      202.14     13.82 o 
  -4  19   9       26.40       14.86      6.00 o 
  -3  19   9      402.29      402.71     20.14 o 
  -2  19   9      370.99      414.92     18.21 o 
  -1  19   9       25.14       12.61      7.22 o 
   0  19   9        0.09        7.65      7.16 o 
   1  19   9        0.44       -0.50      4.47 o 
   2  19   9      170.16      156.67     17.71 o 
   3  19   9       19.46       21.98      7.82 o 
  -8  20   9      121.50      125.22     16.38 o 
  -7  20   9        2.72        7.55      7.49 o 
  -6  20   9       32.41       30.41      8.89 o 
  -5  20   9       11.16        0.62      6.75 o 
  -4  20   9       23.37       26.99      6.63 o 
  -3  20   9        2.76       12.61      6.64 o 
  -2  20   9        0.43       -1.07      5.93 o 
  -1  20   9       12.46       10.34      7.33 o 
   0  20   9        0.56       -4.89      6.40 o 
   1  20   9       13.47       16.22      8.00 o 
   2  20   9       21.15       12.46      7.61 o 
  -7  21   9        0.24       -0.30      8.30 o 
  -6  21   9       87.51       72.86     11.61 o 
  -5  21   9       10.02        7.04      6.17 o 
  -4  21   9       19.32       20.09      7.94 o 
  -3  21   9        3.58        5.38      6.63 o 
  -2  21   9      112.52      140.53     21.62 o 
  -1  21   9       38.34       30.72      9.15 o 
   0  21   9      114.61      110.53     19.51 o 
   1  21   9        0.96       10.88      8.41 o 
  -5  22   9      417.08      464.89     46.22 o 
  -4  22   9       55.19       66.62     12.28 o 
  -3  22   9        9.66        5.40      7.07 o 
  -2  22   9        0.57        6.27      7.16 o 
  -1  22   9      148.57      121.83     31.00 o 
   0  22   9        4.43       -0.71      9.99 o 
 -14   0  10      139.85      159.99     18.33 o 
 -13   0  10      122.40      130.02     20.54 o 
 -12   0  10      342.30      307.04     18.02 o 
 -11   0  10      143.61      146.98     13.02 o 
 -10   0  10      196.41      231.95     18.98 o 
  -9   0  10        5.39        4.92      6.13 o 
  -8   0  10      896.13      854.26     32.16 o 
  -7   0  10     1310.33     1170.94     49.57 o 
  -6   0  10     1232.49     1219.64     57.48 o 
  -5   0  10      619.76      600.82     29.37 o 
  -4   0  10     1285.31     1116.90     55.82 o 
  -3   0  10      469.80      411.26     31.64 o 
  -2   0  10      445.34      419.29     31.04 o 
  -1   0  10       24.53       24.29     10.41 o 
   0   0  10      269.10      273.18     26.53 o 
   1   0  10      127.02      144.73     15.66 o 
   2   0  10      198.37      202.13     13.97 o 
   3   0  10      113.18      101.24     11.85 o 
   4   0  10      237.22      218.16     19.78 o 
   5   0  10      702.89      769.15     39.39 o 
   7   0  10       41.17       37.34     14.87 o 
   8   0  10       39.72       54.54     17.54 o 
 -14   1  10       63.93       60.62      9.24 o 
 -13   1  10      151.07      150.25     13.39 o 
 -12   1  10       92.63       80.54      7.81 o 
 -11   1  10      175.60      192.77     11.38 o 
 -10   1  10        1.41        2.24      4.22 o 
  -9   1  10        1.82       -1.15      4.26 o 
  -8   1  10      727.29      739.59     20.91 o 
  -7   1  10       40.06       37.05      5.85 o 
  -6   1  10      194.42      169.97      9.66 o 
  -5   1  10      134.88      116.27     10.30 o 
  -4   1  10       93.63       99.38     20.86 o 
  -3   1  10      709.24      676.55     47.20 o 
  -2   1  10      476.47      523.81     34.42 o 
  -1   1  10      103.56       94.27     19.72 o 
   0   1  10      227.19      266.03     14.67 o 
   1   1  10      793.33      800.19     19.10 o 
   2   1  10      108.25      103.52      7.59 o 
   3   1  10       58.36       65.09      6.79 o 
   4   1  10       72.16       69.17     12.63 o 
   5   1  10        1.56        3.70      6.17 o 
   6   1  10        0.08        8.12     10.67 o 
   7   1  10       63.59       50.48     16.06 o 
   8   1  10       52.30       40.41     11.49 o 
 -14   2  10        0.02        2.39      6.47 o 
 -13   2  10        9.24        3.53      5.39 o 
 -12   2  10        0.75       -0.42      4.97 o 
 -11   2  10       17.15       22.78      5.48 o 
 -10   2  10       81.55       73.92     12.90 o 
  -9   2  10      229.08      207.25     10.43 o 
  -8   2  10      396.69      328.65     13.83 o 
  -7   2  10      203.22      186.51     10.36 o 
  -6   2  10        1.33        2.44      3.20 o 
  -5   2  10       84.33       83.40     14.24 o 
  -4   2  10      151.54      143.41     15.04 o 
  -3   2  10       30.55       46.77      9.60 o 
  -2   2  10        2.55        0.91      4.84 o 
  -1   2  10       11.86        6.67      5.71 o 
   0   2  10       85.24       93.38      8.59 o 
   1   2  10       50.28       60.86      5.93 o 
   2   2  10       13.30       18.07      4.44 o 
   3   2  10        0.89        3.35      4.17 o 
   4   2  10        0.34        4.56      4.18 o 
   5   2  10      182.28      206.71     27.75 o 
   6   2  10        0.03        1.93     10.22 o 
   7   2  10       18.36       28.15     14.16 o 
   8   2  10        8.14        2.04     12.15 o 
 -14   3  10       35.56       39.46      9.73 o 
 -13   3  10      178.65      187.52     13.65 o 
 -12   3  10       35.80       50.70      8.55 o 
 -11   3  10        2.83        7.20      4.68 o 
 -10   3  10        4.41        6.46      4.50 o 
  -9   3  10      283.93      278.17     11.90 o 
  -8   3  10       18.44       18.02      4.93 o 
  -7   3  10       47.26       52.40      8.12 o 
  -6   3  10       34.84       43.43     10.24 o 
  -5   3  10      130.72      127.08     10.98 o 
  -4   3  10      325.69      291.38     34.17 o 
  -3   3  10     1192.02     1122.39     39.40 o 
  -2   3  10      206.17      165.62     41.90 o 
  -1   3  10     1287.96     1248.39     38.49 o 
   0   3  10      772.46      803.00     23.97 o 
   1   3  10        0.52       -0.24      4.03 o 
   2   3  10      705.89      741.47     16.43 o 
   3   3  10        3.17        4.93      3.76 o 
   4   3  10       85.20       71.25      7.18 o 
   5   3  10       74.51       79.03     10.72 o 
   6   3  10       66.50       70.88     16.40 o 
   7   3  10       20.04       11.29     11.66 o 
   8   3  10      112.77      119.35     22.13 o 
 -14   4  10       25.49       40.20     12.40 o 
 -13   4  10        5.77        1.92      6.36 o 
 -12   4  10       31.37       32.69      7.20 o 
 -11   4  10       55.49       50.57      6.99 o 
 -10   4  10        1.55        1.21      4.12 o 
  -9   4  10      110.07      111.26      8.04 o 
  -8   4  10      161.13      147.24      8.34 o 
  -7   4  10      506.08      515.83     17.11 o 
  -6   4  10       25.44       37.55      7.23 o 
  -5   4  10      258.27      253.00     13.76 o 
  -4   4  10       66.85       59.95      8.62 o 
  -3   4  10      235.13      245.28     24.59 o 
  -2   4  10        6.45        9.46      4.71 o 
  -1   4  10       89.96       81.04     10.57 o 
   0   4  10      169.54      180.53     11.62 o 
   1   4  10       28.46       22.09      4.79 o 
   2   4  10      403.60      421.34     16.22 o 
   3   4  10      311.39      328.72     12.16 o 
   4   4  10       13.41        7.83      4.42 o 
   5   4  10        2.08        3.11      6.34 o 
   6   4  10      118.31      118.76     19.95 o 
   7   4  10       61.17       70.52     17.96 o 
   8   4  10        0.28       -1.48     12.29 o 
 -13   5  10        6.30        8.11      6.41 o 
 -12   5  10        7.81        7.80      7.13 o 
 -11   5  10        0.07        1.97      4.56 o 
 -10   5  10       19.09       16.20      4.87 o 
  -9   5  10        2.27       -1.54      3.56 o 
  -8   5  10      260.16      292.17     10.34 o 
  -7   5  10       29.44       31.11      5.98 o 
  -6   5  10       10.50       14.75      5.91 o 
  -5   5  10      136.93      119.78      9.08 o 
  -4   5  10        7.20        9.61      4.10 o 
  -3   5  10      835.54      815.21     24.51 o 
  -2   5  10       10.28       11.71      4.27 o 
  -1   5  10       21.31       22.66      4.63 o 
   0   5  10        3.70        3.97      3.55 o 
   1   5  10       31.98       42.37      5.94 o 
   2   5  10       89.93       89.46     10.04 o 
   3   5  10        6.86        8.80      5.02 o 
   4   5  10       22.69       22.20      5.31 o 
   5   5  10       33.61       34.65      7.31 o 
   6   5  10        9.76       11.95     10.81 o 
   7   5  10       66.89       74.80     17.51 o 
   8   5  10       24.03       18.27     13.62 o 
 -13   6  10        4.68        5.20      6.33 o 
 -12   6  10       43.25       38.73      7.44 o 
 -11   6  10      423.31      448.33     22.97 o 
 -10   6  10        5.48        3.88      3.98 o 
  -9   6  10        5.59       -0.43      3.23 o 
  -8   6  10        3.57        6.91      4.78 o 
  -7   6  10      232.15      194.59     11.74 o 
  -6   6  10       53.84       65.11      7.54 o 
  -5   6  10      101.64      113.09     11.28 o 
  -4   6  10      178.40      190.94     10.94 o 
  -3   6  10      633.77      650.90     17.95 o 
  -2   6  10       40.24       33.11      5.29 o 
  -1   6  10        4.03        5.57      3.59 o 
   0   6  10       50.19       42.79      5.90 o 
   1   6  10       91.20       74.15     13.25 o 
   2   6  10      602.55      587.51     35.81 o 
   3   6  10      227.56      242.59     23.50 o 
   4   6  10      128.53      131.83     11.26 o 
   5   6  10       18.36       19.32      6.61 o 
   6   6  10        9.16       -2.04     10.13 o 
   7   6  10       45.16       33.29     14.56 o 
 -13   7  10      114.47      104.63     10.39 o 
 -12   7  10      192.49      199.59     12.35 o 
 -11   7  10      120.19      149.86     14.78 o 
 -10   7  10        0.02        0.02      4.85 o 
  -9   7  10      471.22      504.01     20.68 o 
  -8   7  10       60.73       51.87      7.52 o 
  -7   7  10      283.21      276.00     16.01 o 
  -6   7  10       69.75       54.36     11.14 o 
  -5   7  10      636.98      625.17     18.97 o 
  -4   7  10      123.69      101.37      7.42 o 
  -3   7  10     1106.86     1113.92     22.67 o 
  -2   7  10       13.57       11.73      4.15 o 
  -1   7  10      356.60      384.76     13.66 o 
   0   7  10      360.16      361.66     21.68 o 
   1   7  10       78.21       86.39     11.39 o 
   2   7  10       62.02       45.60      7.32 o 
   3   7  10       29.88       23.77      6.33 o 
   4   7  10      147.94      159.40     12.33 o 
   5   7  10      225.73      240.32     19.68 o 
   6   7  10       12.33       29.06     13.56 o 
   7   7  10       34.17       36.35     14.70 o 
 -13   8  10        5.85        7.92      5.96 o 
 -12   8  10       45.37       54.57      6.89 o 
 -11   8  10      146.04      166.46     15.22 o 
 -10   8  10        0.00       -1.04      5.12 o 
  -9   8  10      285.75      288.92     15.20 o 
  -8   8  10        8.05        7.73      5.58 o 
  -7   8  10      566.78      551.77     18.83 o 
  -6   8  10       69.31       80.15      8.39 o 
  -5   8  10       47.69       52.09      5.78 o 
  -4   8  10       61.32       60.12      6.35 o 
  -3   8  10        0.46        4.22      3.44 o 
  -2   8  10        2.81        1.45      3.52 o 
  -1   8  10      266.25      304.03     12.74 o 
   0   8  10      179.11      200.05     10.72 o 
   1   8  10      122.61      119.13     12.88 o 
   2   8  10       81.09       72.83      8.87 o 
   3   8  10      267.86      249.90     28.45 o 
   4   8  10       22.20       14.37      6.42 o 
   5   8  10        3.62       -1.96      7.54 o 
   6   8  10      196.01      219.04     49.20 o 
   7   8  10       78.97       83.00     19.24 o 
 -13   9  10       84.55       77.82     14.43 o 
 -12   9  10      184.96      174.29     16.35 o 
 -11   9  10        6.34        7.57      6.87 o 
 -10   9  10      487.12      515.42     23.32 o 
  -9   9  10       21.67       18.81      7.61 o 
  -8   9  10      134.68      116.76     10.38 o 
  -7   9  10      236.90      257.62     13.64 o 
  -6   9  10        6.68        5.85      3.84 o 
  -5   9  10      183.39      179.55     12.84 o 
  -4   9  10        4.18        5.14      3.54 o 
  -3   9  10      486.37      466.84     14.09 o 
  -2   9  10      325.50      350.92     13.63 o 
  -1   9  10       87.60       90.39      9.45 o 
   0   9  10       16.70       13.17      4.73 o 
   1   9  10      519.10      550.88     19.76 o 
   2   9  10        3.88       -0.80      4.96 o 
   3   9  10      456.87      472.58     35.38 o 
   4   9  10        0.14        1.62      5.69 o 
   5   9  10        4.27        2.26      7.73 o 
   6   9  10        7.06        3.06      8.55 o 
   7   9  10      246.85      249.77     27.78 o 
 -12  10  10      104.95      113.29     14.03 o 
 -11  10  10        6.60       12.07      7.80 o 
 -10  10  10       96.15      102.68     12.46 o 
  -9  10  10        8.28        4.97      4.66 o 
  -8  10  10      195.21      198.43     12.91 o 
  -7  10  10      238.50      209.80     12.43 o 
  -6  10  10       75.57       85.64      7.51 o 
  -5  10  10      202.87      198.38     10.25 o 
  -4  10  10        5.54        1.97      3.17 o 
  -3  10  10       51.76       49.01      5.53 o 
  -2  10  10     1296.59     1335.35     39.86 o 
  -1  10  10      224.09      227.61     11.60 o 
   0  10  10       62.00       54.35      7.83 o 
   1  10  10       58.48       68.17      8.60 o 
   2  10  10      527.49      593.06     21.39 o 
   3  10  10       49.15       23.07      6.56 o 
   4  10  10       50.14       38.22      8.24 o 
   5  10  10        4.63        2.81      8.05 o 
   6  10  10       23.23       17.17     10.66 o 
   7  10  10        9.80       11.27     12.23 o 
 -12  11  10       65.97       56.65     13.32 o 
 -11  11  10       57.33       65.99     11.43 o 
 -10  11  10      139.94      157.17     40.08 o 
  -9  11  10       64.84       67.83     16.13 o 
  -8  11  10      483.38      506.42     16.38 o 
  -7  11  10       47.48       31.47      7.68 o 
  -6  11  10       34.88       35.16      6.29 o 
  -5  11  10       85.26      102.57      7.45 o 
  -4  11  10      250.24      252.51     11.24 o 
  -3  11  10        0.08        0.45      3.25 o 
  -2  11  10       27.78       25.41      5.32 o 
  -1  11  10      121.58      134.68      9.62 o 
   0  11  10       66.84       59.55      8.17 o 
   1  11  10      159.19      148.55     11.60 o 
   2  11  10        0.23       -1.38      5.04 o 
   3  11  10      113.31      122.55     11.88 o 
   4  11  10      177.81      179.74     18.11 o 
   5  11  10       18.66        4.98      8.26 o 
   6  11  10        0.14       -2.64      8.45 o 
 -12  12  10        2.65       17.62     12.06 o 
 -11  12  10       28.81       29.80     10.59 o 
 -10  12  10      230.87      255.07     20.50 o 
  -9  12  10        0.91        6.34      6.68 o 
  -8  12  10       39.72       28.75      7.08 o 
  -7  12  10      148.59      143.82      7.93 o 
  -6  12  10       74.26       91.10      6.14 o 
  -5  12  10       10.94       10.97      3.49 o 
  -4  12  10        2.83        3.66      3.14 o 
  -3  12  10        5.04        5.13      3.08 o 
  -2  12  10       46.65       49.65      5.28 o 
  -1  12  10        0.84        2.45      3.65 o 
   0  12  10      176.84      163.67     12.06 o 
   1  12  10        0.02        4.64      5.17 o 
   2  12  10       31.73       35.34      7.51 o 
   3  12  10       47.53       60.37     12.26 o 
   4  12  10      148.34      148.27     22.84 o 
   5  12  10        2.44        5.04      8.05 o 
   6  12  10       11.11       10.56     10.15 o 
 -11  13  10        1.53       -1.15      8.69 o 
 -10  13  10        8.09       -2.08      6.98 o 
  -9  13  10        0.54        1.41      7.14 o 
  -8  13  10       26.35       23.93      5.94 o 
  -7  13  10        1.42        4.56      4.25 o 
  -6  13  10        2.63        1.95      3.71 o 
  -5  13  10        0.15       -2.76      3.35 o 
  -4  13  10        0.27        2.01      3.06 o 
  -3  13  10       60.45       72.70      5.70 o 
  -2  13  10      112.86      102.81      7.13 o 
  -1  13  10       43.40       43.32      6.96 o 
   0  13  10        0.26        3.59      3.98 o 
   1  13  10        1.29        9.82      7.11 o 
   2  13  10        7.73        4.19      7.17 o 
   3  13  10        0.33        7.78      7.66 o 
   4  13  10        4.22       -4.70      7.23 o 
   5  13  10       26.56       11.48      9.31 o 
 -11  14  10       97.48      122.59     18.42 o 
 -10  14  10       30.18       25.16      9.98 o 
  -9  14  10      110.70      135.70     11.03 o 
  -8  14  10       12.76       13.57      8.06 o 
  -7  14  10      139.58      131.32      8.95 o 
  -6  14  10       59.26       71.02      7.25 o 
  -5  14  10       51.87       56.68      6.62 o 
  -4  14  10       12.19        9.91      4.21 o 
  -3  14  10      562.91      569.55     14.97 o 
  -2  14  10      483.79      499.27     17.99 o 
  -1  14  10        8.97       11.43      5.26 o 
   0  14  10        2.16        6.84      4.96 o 
   1  14  10      227.09      234.80     18.92 o 
   2  14  10      154.75      153.53     16.42 o 
   3  14  10       74.08       79.43     22.29 o 
   4  14  10       33.31       24.92     10.37 o 
   5  14  10        2.24       -2.92      8.59 o 
 -10  15  10       17.85       18.86      7.09 o 
  -9  15  10      152.15      152.80     15.74 o 
  -8  15  10       87.06       78.91     17.15 o 
  -7  15  10        5.86        3.79      4.63 o 
  -6  15  10       44.57       33.11      5.92 o 
  -5  15  10      168.09      157.55      9.67 o 
  -4  15  10       68.60       82.32     11.04 o 
  -3  15  10      110.31       93.93     13.60 o 
  -2  15  10       25.92       12.33      5.64 o 
  -1  15  10      259.69      284.90     14.23 o 
   0  15  10       25.57       27.22      6.54 o 
   1  15  10       64.30       43.16      8.42 o 
   2  15  10       13.72       20.87      7.10 o 
   3  15  10       55.52       49.74     11.30 o 
   4  15  10       60.16       43.26     11.59 o 
   5  15  10        0.81       -4.51     10.58 o 
 -10  16  10       17.50        5.99      9.79 o 
  -9  16  10        1.70        6.28      6.16 o 
  -8  16  10       20.76       18.06      9.88 o 
  -7  16  10        2.62        2.47      4.95 o 
  -6  16  10       27.69       29.34      5.88 o 
  -5  16  10      130.73      150.05      9.77 o 
  -4  16  10       14.52       17.70      5.25 o 
  -3  16  10       34.77       31.62      5.85 o 
  -2  16  10       40.89       57.45      8.28 o 
  -1  16  10       21.06       20.50      6.22 o 
   0  16  10       28.42       21.44      6.38 o 
   1  16  10       89.38       94.43      9.97 o 
   2  16  10        4.10        8.07      5.90 o 
   3  16  10       16.78       10.58      6.53 o 
   4  16  10       35.06       22.47     12.54 o 
  -9  17  10      184.42      220.18     21.74 o 
  -8  17  10        0.99        3.26      6.54 o 
  -7  17  10       15.37       20.68      7.35 o 
  -6  17  10      109.47      109.37      8.86 o 
  -5  17  10      258.66      302.31     12.91 o 
  -4  17  10        0.88       -0.62      4.54 o 
  -3  17  10       20.88       15.79      5.74 o 
  -2  17  10       80.99       93.34      9.67 o 
  -1  17  10       76.80       74.66      9.06 o 
   0  17  10      184.74      148.85     11.69 o 
   1  17  10       68.13       59.73      8.73 o 
   2  17  10        0.61        6.49      8.07 o 
   3  17  10       33.29       36.46      8.92 o 
  -9  18  10       58.97       60.30     14.36 o 
  -8  18  10        8.15       16.68      8.18 o 
  -7  18  10      174.13      194.41     15.71 o 
  -6  18  10        1.56       -2.77      6.23 o 
  -5  18  10      127.81      144.79     14.21 o 
  -4  18  10       12.64       17.41      5.44 o 
  -3  18  10        1.09        1.66      5.02 o 
  -2  18  10        6.62        7.71      7.98 o 
  -1  18  10       50.54       49.01      8.75 o 
   0  18  10       94.72       95.26     13.70 o 
   1  18  10        2.44       -0.30      4.61 o 
   2  18  10        2.11       10.24     10.10 o 
   3  18  10        7.73       12.34     10.33 o 
  -8  19  10      127.80      143.93     31.67 o 
  -7  19  10        1.25        4.64      7.04 o 
  -6  19  10       10.50       16.33      7.83 o 
  -5  19  10        0.00        2.52      6.01 o 
  -4  19  10        0.02       -0.29      6.35 o 
  -3  19  10      139.16      140.21     13.43 o 
  -2  19  10        0.02       -0.47      7.39 o 
  -1  19  10      201.19      224.32     25.01 o 
   0  19  10      143.08      137.44     15.61 o 
   1  19  10       33.88       47.84     12.91 o 
   2  19  10        3.81       10.27     10.78 o 
  -6  20  10       29.76       28.45      9.03 o 
  -5  20  10        0.00        1.64      8.24 o 
  -4  20  10       63.28       45.79      9.73 o 
  -3  20  10      143.36      157.76     14.49 o 
  -2  20  10      200.10      205.03     18.18 o 
  -1  20  10       46.54       38.42     10.66 o 
   0  20  10        1.51       -3.89      9.51 o 
  -4  21  10       39.76       38.21     12.87 o 
  -3  21  10        0.03        0.84      8.09 o 
  -2  21  10      117.66      123.30     19.01 o 
 -13   1  11        0.03        4.40      5.65 o 
 -12   1  11      273.17      281.88     13.92 o 
 -11   1  11      136.23      131.05     10.01 o 
 -10   1  11        3.55        4.23      5.11 o 
  -9   1  11       31.18       24.80      6.01 o 
  -8   1  11        2.39        0.78      4.16 o 
  -7   1  11       68.16       60.14      6.98 o 
  -6   1  11      220.65      258.93     18.28 o 
  -5   1  11       85.24       87.51     15.92 o 
  -4   1  11       39.85       14.25      6.95 o 
  -3   1  11      104.75      104.01     14.20 o 
  -2   1  11      221.93      193.51     17.80 o 
  -1   1  11      211.09      210.87     18.40 o 
   0   1  11       10.81        8.13      4.88 o 
   1   1  11       87.21       81.22      7.31 o 
   2   1  11      558.98      602.45     17.64 o 
   3   1  11       16.84       20.30      6.06 o 
   6   1  11       40.68       32.38     14.19 o 
   7   1  11        0.44       -6.78     12.09 o 
 -13   2  11      115.08      110.04     11.54 o 
 -12   2  11      144.54      144.99     11.01 o 
 -11   2  11      464.96      510.42     19.12 o 
 -10   2  11       16.47        5.84      4.70 o 
  -9   2  11      160.87      183.45     19.42 o 
  -8   2  11       38.28       30.66      6.20 o 
  -7   2  11       97.37       99.25      8.18 o 
  -6   2  11      304.74      311.63     16.60 o 
  -5   2  11      599.71      589.65     33.60 o 
  -4   2  11       11.80       12.48      7.36 o 
  -3   2  11       53.76       61.84     13.27 o 
  -2   2  11       15.73       14.17      7.22 o 
  -1   2  11        0.02        0.32      5.02 o 
   0   2  11      488.89      521.79     23.40 o 
   1   2  11      464.02      439.22     14.55 o 
   2   2  11        1.93        1.92      3.96 o 
   3   2  11       69.42       72.19      8.62 o 
   4   2  11      183.23      181.75     19.24 o 
   5   2  11       21.19       12.34     12.23 o 
   6   2  11        1.12       12.77     12.37 o 
   7   2  11        8.16        1.42     11.75 o 
 -13   3  11        0.34        5.14      6.65 o 
 -12   3  11        9.20       10.71      5.78 o 
 -11   3  11       36.91       29.49      6.28 o 
 -10   3  11        0.24        4.14      4.39 o 
  -9   3  11      298.21      352.69     13.05 o 
  -8   3  11      101.51      122.62      8.04 o 
  -7   3  11        4.33        6.79      5.10 o 
  -6   3  11        2.22        2.62      4.81 o 
  -5   3  11      439.16      470.45     19.90 o 
  -4   3  11        0.21        1.80      5.81 o 
  -3   3  11      405.72      398.32     27.23 o 
  -2   3  11        5.00        1.78      5.73 o 
  -1   3  11        4.13        8.20      4.77 o 
   0   3  11      217.31      241.60     13.92 o 
   1   3  11        7.34        3.93      4.76 o 
   2   3  11      306.57      293.38     18.00 o 
   3   3  11        4.74        1.10      4.27 o 
   4   3  11      162.00      176.41     19.13 o 
   5   3  11       16.69        4.37     10.87 o 
   6   3  11       24.60       18.47     13.25 o 
   7   3  11        7.85       -1.36     13.28 o 
 -13   4  11       50.83       40.61      8.44 o 
 -12   4  11       34.59       33.20      7.52 o 
 -11   4  11       25.50       30.68      6.31 o 
 -10   4  11       65.34       58.22      6.90 o 
  -9   4  11      149.19      178.89      9.46 o 
  -8   4  11      501.76      485.83     17.86 o 
  -7   4  11       17.66       11.16      5.09 o 
  -6   4  11       22.04       18.09      5.06 o 
  -5   4  11       85.45       80.98     10.85 o 
  -4   4  11       50.41       19.04     10.95 o 
  -3   4  11      502.09      539.89     27.51 o 
  -2   4  11        1.55        1.92      4.28 o 
  -1   4  11      173.19      210.29     25.54 o 
   0   4  11       24.82       32.24      5.79 o 
   1   4  11       93.40      101.93      8.50 o 
   2   4  11       96.85       87.40     11.64 o 
   3   4  11      558.17      584.15     22.92 o 
   4   4  11       31.08       30.03      7.40 o 
   5   4  11      200.92      265.04     26.99 o 
   6   4  11        5.73       17.28     12.85 o 
 -13   5  11       92.29       99.63     10.62 o 
 -12   5  11        5.27       -0.32      5.51 o 
 -11   5  11        9.14        0.74      4.59 o 
 -10   5  11      530.60      610.66     29.81 o 
  -9   5  11        4.49        8.88      5.40 o 
  -8   5  11        5.03        5.31      4.89 o 
  -7   5  11      626.48      652.64     20.42 o 
  -6   5  11      454.81      450.47     16.69 o 
  -5   5  11        0.43       -1.15      3.91 o 
  -4   5  11        2.46        4.34      4.83 o 
  -3   5  11     1399.34     1457.31     30.58 o 
  -2   5  11      290.62      305.83     12.92 o 
  -1   5  11      365.15      342.19     13.61 o 
   0   5  11      421.99      432.49     15.30 o 
   1   5  11      169.47      190.20     11.39 o 
   2   5  11       16.02       19.20     11.10 o 
   3   5  11      212.42      204.91     17.77 o 
   4   5  11        0.02        2.66      7.74 o 
   5   5  11       84.27       45.20     15.29 o 
   6   5  11       12.44        6.16     11.80 o 
 -13   6  11        0.43       -2.21      6.48 o 
 -12   6  11      151.21      160.59     10.90 o 
 -11   6  11        1.59        5.22      4.07 o 
 -10   6  11       42.17       44.88      8.11 o 
  -9   6  11       65.15       85.23      9.63 o 
  -8   6  11      465.78      470.35     17.97 o 
  -7   6  11        4.27       -0.25      4.29 o 
  -6   6  11       24.45       27.10      5.92 o 
  -5   6  11      428.69      465.93     16.67 o 
  -4   6  11      229.96      221.70     14.13 o 
  -3   6  11      719.97      740.58     20.40 o 
  -2   6  11       40.05       38.07      6.03 o 
  -1   6  11      108.00      118.34      8.95 o 
   0   6  11       54.59       45.11      6.36 o 
   1   6  11      128.26      118.41     10.49 o 
   2   6  11      166.06      202.68     13.59 o 
   3   6  11      112.19      132.82     15.69 o 
   4   6  11      261.88      240.38     19.81 o 
   5   6  11      230.86      226.84     26.11 o 
   6   6  11       13.83       13.59     12.26 o 
 -13   7  11        2.94       -2.72     10.53 o 
 -12   7  11       92.42       85.24     12.59 o 
 -11   7  11      179.71      186.46     16.09 o 
 -10   7  11      194.21      199.06     13.81 o 
  -9   7  11        6.86        9.95      5.66 o 
  -8   7  11        5.20        8.11      5.16 o 
  -7   7  11        4.71        2.72      4.44 o 
  -6   7  11       81.10       75.36      8.78 o 
  -5   7  11      120.60      117.15      8.41 o 
  -4   7  11       20.68       23.94      4.90 o 
  -3   7  11       39.51       31.19      5.55 o 
  -2   7  11       62.35       66.00      7.20 o 
  -1   7  11       65.53       67.17      7.43 o 
   0   7  11       53.30       53.12      7.94 o 
   1   7  11       39.56       29.67      6.75 o 
   2   7  11       81.96       87.65      9.91 o 
   3   7  11        3.64       11.37      8.33 o 
   4   7  11       34.03       16.28      8.96 o 
   5   7  11        6.10        8.30      9.00 o 
   6   7  11       34.40       47.45     16.52 o 
 -12   8  11       55.39       46.45     10.41 o 
 -11   8  11       17.85        8.36      7.76 o 
 -10   8  11      178.91      217.27     14.52 o 
  -9   8  11       10.97       15.55      6.16 o 
  -8   8  11       48.81       40.39      7.45 o 
  -7   8  11      115.60      116.08     10.45 o 
  -6   8  11      108.83      114.12      8.61 o 
  -5   8  11        8.91        9.33      4.19 o 
  -4   8  11      181.41      189.14     10.18 o 
  -3   8  11       78.58       66.24      7.53 o 
  -2   8  11      215.25      223.97     18.96 o 
  -1   8  11      131.91      134.23      9.79 o 
   0   8  11      166.36      157.73     12.52 o 
   1   8  11        0.32        3.37      4.96 o 
   2   8  11      111.09      126.12     11.72 o 
   3   8  11       50.72       52.23     11.76 o 
   4   8  11       56.06       55.30     19.24 o 
   5   8  11       45.61       29.15     15.22 o 
   6   8  11       30.23       40.75     16.71 o 
 -12   9  11       33.83       29.04     11.03 o 
 -11   9  11      164.62      154.67     15.16 o 
 -10   9  11       14.99       14.98      6.77 o 
  -9   9  11       77.70       82.93     10.34 o 
  -8   9  11       42.75       35.45      6.20 o 
  -7   9  11      779.71      770.37     20.26 o 
  -6   9  11      241.15      266.56     13.67 o 
  -5   9  11       17.48       17.65      4.90 o 
  -4   9  11        3.73        5.48      4.15 o 
  -3   9  11      643.55      719.12     20.65 o 
  -2   9  11      593.92      590.35     18.50 o 
  -1   9  11      334.47      301.16     17.57 o 
   0   9  11       13.92        6.84      7.86 o 
   1   9  11      277.98      311.41     19.19 o 
   2   9  11      201.06      211.36     18.81 o 
   3   9  11        5.79        7.56      8.00 o 
   4   9  11       32.94       26.04     10.24 o 
   5   9  11       75.36       73.41     14.16 o 
   6   9  11       12.64       21.03     13.93 o 
 -12  10  11       27.86       25.08     11.34 o 
 -11  10  11       81.10       68.65     15.59 o 
 -10  10  11      184.04      182.32     26.33 o 
  -9  10  11        2.14       10.05      6.10 o 
  -8  10  11        7.10        6.37      4.84 o 
  -7  10  11       71.92       56.88      7.14 o 
  -6  10  11       53.77       47.38      8.25 o 
  -5  10  11        5.69        0.41      3.95 o 
  -4  10  11       20.92       15.09      4.66 o 
  -3  10  11        8.07        3.57      4.44 o 
  -2  10  11        3.86        4.90      4.62 o 
  -1  10  11        0.45        4.67      4.49 o 
   0  10  11       11.90        1.56      5.11 o 
   1  10  11        0.54        5.15      5.65 o 
   2  10  11       15.37       15.95      8.71 o 
   3  10  11      111.28      128.60     16.03 o 
   4  10  11        9.78        1.95      8.30 o 
   5  10  11       61.80       47.85     12.59 o 
 -11  11  11       13.20        8.91      8.33 o 
 -10  11  11       29.26       27.76      8.87 o 
  -9  11  11      131.77      126.72     11.88 o 
  -8  11  11       15.73       17.28      5.63 o 
  -7  11  11       26.24       16.30      5.26 o 
  -6  11  11       42.26       40.39      6.36 o 
  -5  11  11      165.77      193.81     11.88 o 
  -4  11  11       67.65       56.89      6.89 o 
  -3  11  11       13.85       12.16      5.01 o 
  -2  11  11       66.01       74.53     10.24 o 
  -1  11  11       82.64       94.81      9.94 o 
   0  11  11      120.25      126.70     11.53 o 
   1  11  11       10.99       12.78      6.51 o 
   2  11  11        0.95       12.80      7.98 o 
   3  11  11       23.66       13.42      9.25 o 
   4  11  11        0.24       -3.32      7.85 o 
   5  11  11       38.78       28.90     11.67 o 
 -11  12  11        5.03       11.22     12.47 o 
 -10  12  11       34.19       10.84      7.81 o 
  -9  12  11        4.20        6.02      7.03 o 
  -8  12  11       47.35       19.61      7.08 o 
  -7  12  11      315.94      288.45     16.56 o 
  -6  12  11        3.30        3.69      4.89 o 
  -5  12  11      270.72      255.01     12.36 o 
  -4  12  11      412.42      390.08     21.99 o 
  -3  12  11      332.67      346.84     19.65 o 
  -2  12  11      149.08      132.81     10.18 o 
  -1  12  11       21.44        8.41      5.76 o 
   0  12  11      387.38      407.96     18.66 o 
   1  12  11      291.42      329.14     17.26 o 
   2  12  11       32.99       43.43     15.72 o 
   3  12  11       68.46       72.61     19.04 o 
   4  12  11      109.35      127.25     16.77 o 
   5  12  11       68.01       62.83     17.48 o 
 -11  13  11        8.00        9.11     11.01 o 
 -10  13  11       57.27       57.54     12.65 o 
  -9  13  11      153.56      146.11     14.84 o 
  -8  13  11        3.22        8.40      6.47 o 
  -7  13  11        2.01        3.12      5.91 o 
  -6  13  11       12.80       11.84      5.89 o 
  -5  13  11       54.73       52.46      8.50 o 
  -4  13  11       48.96       30.68      6.65 o 
  -3  13  11       49.68       46.30      8.49 o 
  -2  13  11      120.99      109.28     13.95 o 
  -1  13  11        3.10        8.00      5.74 o 
   0  13  11       29.36       26.67      9.05 o 
   1  13  11       49.51       18.06     14.73 o 
   2  13  11      198.32      167.69     18.10 o 
   3  13  11       79.43       60.61     12.73 o 
   4  13  11       17.00        4.98      8.93 o 
 -10  14  11       15.37       36.24     12.88 o 
  -9  14  11       36.61       30.78     10.48 o 
  -8  14  11        4.65        0.26      7.09 o 
  -7  14  11       90.00       85.83     11.32 o 
  -6  14  11       15.33       18.01      6.62 o 
  -5  14  11        0.01        0.39      4.65 o 
  -4  14  11       47.24       61.49     10.20 o 
  -3  14  11      271.04      293.87     17.62 o 
  -2  14  11       25.35       14.32      8.37 o 
  -1  14  11       66.15       54.93     11.57 o 
   0  14  11        0.08        5.33      7.43 o 
   1  14  11       69.50       54.69     12.03 o 
   2  14  11        0.56       -2.28      7.87 o 
   3  14  11      168.41      109.52     15.82 o 
   4  14  11        0.36       -2.95     11.32 o 
 -10  15  11      398.20      489.92     32.72 o 
  -9  15  11       15.63       19.49     10.00 o 
  -8  15  11       49.41       36.80     10.52 o 
  -7  15  11      340.11      368.68     33.38 o 
  -6  15  11      276.33      331.96     17.07 o 
  -5  15  11        0.30        2.67      5.64 o 
  -4  15  11       27.03       44.30     15.12 o 
  -3  15  11       91.58      100.05     14.04 o 
  -2  15  11      114.68      129.12     28.90 o 
  -1  15  11        4.88       -2.44      7.34 o 
   0  15  11       64.44       79.14     13.31 o 
   1  15  11       13.42       16.59      8.91 o 
   2  15  11       13.17       13.53      9.40 o 
   3  15  11       34.42       17.45     12.20 o 
  -9  16  11       24.09       39.56     13.37 o 
  -8  16  11        0.13        8.05      8.28 o 
  -7  16  11        5.62       -2.59      6.71 o 
  -6  16  11       57.64       74.74     10.19 o 
  -5  16  11       57.05       48.91      6.84 o 
  -4  16  11      106.33      106.14     12.35 o 
  -3  16  11       22.28       18.73      6.20 o 
  -2  16  11        3.19        0.74      7.52 o 
  -1  16  11       15.12       11.38      8.20 o 
   0  16  11        3.72        0.22      7.54 o 
   1  16  11        2.79        2.40      8.40 o 
   2  16  11       26.29       26.96     12.37 o 
  -8  17  11       52.69       54.03     14.25 o 
  -7  17  11        0.11        1.48      5.67 o 
  -6  17  11       43.77       45.18      6.95 o 
  -5  17  11       47.37       47.30      6.89 o 
  -4  17  11       17.32       18.76      6.64 o 
  -3  17  11        9.49        8.05      5.83 o 
  -2  17  11        0.09       -0.74      5.54 o 
  -1  17  11       56.50       76.56     12.83 o 
   0  17  11       22.76       34.72     10.60 o 
   1  17  11       43.01       22.64     12.23 o 
   2  17  11       13.37       -4.80     10.90 o 
  -7  18  11        1.70        3.62      9.49 o 
  -6  18  11        0.23        4.03      5.51 o 
  -5  18  11       11.04       18.00      5.94 o 
  -4  18  11       27.94       33.54      7.61 o 
  -3  18  11       16.01       21.24      7.04 o 
  -2  18  11       17.54       18.33      7.13 o 
  -1  18  11      138.27      120.39     11.15 o 
   0  18  11      111.78      145.97     19.24 o 
  -6  19  11       16.05       23.30     11.21 o 
  -5  19  11       25.72       25.60      9.20 o 
  -4  19  11        1.76       12.10      8.51 o 
  -3  19  11       10.61       17.61     11.42 o 
  -2  19  11       15.73       10.95     10.50 o 
  -1  19  11      154.23      162.03     18.61 o 
 -13   0  12      131.23      120.00     22.42 o 
 -12   0  12      153.25      165.99     19.06 o 
 -11   0  12      225.22      189.61     18.99 o 
 -10   0  12     1467.27     1592.57     54.60 o 
  -9   0  12       69.19       92.07     13.08 o 
  -8   0  12      225.40      195.76     16.75 o 
  -7   0  12      157.76      229.37     30.59 o 
  -6   0  12      533.34      545.79     42.39 o 
  -5   0  12      327.15      298.95     32.77 o 
  -4   0  12      275.54      239.16     29.54 o 
  -3   0  12      881.05      957.42     55.50 o 
  -2   0  12      103.31      130.87     23.75 o 
  -1   0  12       26.00       30.05     13.28 o 
   0   0  12      111.64      113.26     12.64 o 
   1   0  12        0.13        2.77      6.56 o 
   2   0  12       27.82       22.48      8.91 o 
 -13   1  12        6.07       11.95     13.85 o 
 -12   1  12        1.19       -0.01      5.43 o 
 -11   1  12       36.15       43.60      8.05 o 
 -10   1  12        2.42        3.83      5.28 o 
  -9   1  12      296.48      364.05     20.97 o 
  -8   1  12        0.14        6.99      4.85 o 
  -7   1  12        0.04       -0.91      5.05 o 
  -6   1  12       15.68       13.92      9.05 o 
  -5   1  12      564.53      593.77     30.74 o 
  -4   1  12        3.92        3.17     10.73 o 
  -3   1  12        0.05        4.34      6.84 o 
  -2   1  12       10.56       11.94      7.78 o 
  -1   1  12      110.51       94.55     10.23 o 
   0   1  12       56.47       40.84      6.40 o 
   1   1  12      224.71      203.29     11.36 o 
   2   1  12        9.87        4.70      5.58 o 
 -12   2  12       82.04       79.27      8.96 o 
 -11   2  12       53.62       37.54      6.86 o 
 -10   2  12       39.34       33.60      7.60 o 
  -9   2  12        3.22       -0.86      4.57 o 
  -8   2  12      251.67      254.65     16.90 o 
  -7   2  12       25.34       17.27     10.45 o 
  -6   2  12       11.10       -0.72      6.41 o 
  -5   2  12        0.07        3.25      7.23 o 
  -4   2  12      288.26      292.45     23.17 o 
  -3   2  12       22.50       36.79     13.34 o 
  -2   2  12       52.05       57.62     11.71 o 
  -1   2  12      284.89      279.47     15.66 o 
   0   2  12      131.52      159.39     12.61 o 
   1   2  12       30.86       25.52      5.99 o 
   2   2  12      253.43      251.30     49.11 o 
 -12   3  12       63.36       68.28      8.36 o 
 -11   3  12      131.27      132.60     10.60 o 
 -10   3  12      139.75      151.24      9.82 o 
  -9   3  12       61.41       48.87      7.89 o 
  -8   3  12       15.66       13.00      6.88 o 
  -7   3  12      106.23      102.78     12.01 o 
  -6   3  12       81.99       81.92     10.48 o 
  -5   3  12      127.82       83.99     13.95 o 
  -4   3  12       65.76       72.36     18.49 o 
  -3   3  12      133.93      158.04     18.07 o 
  -2   3  12      145.27      129.41     11.63 o 
  -1   3  12       18.38        8.01      6.60 o 
   0   3  12      406.75      468.81     19.56 o 
   1   3  12      651.61      661.31     26.24 o 
   2   3  12       94.63       98.50     20.36 o 
   3   3  12       54.82       57.86     19.78 o 
   4   3  12      167.15      197.93     24.26 o 
   5   3  12        8.46       -7.75     11.35 o 
 -12   4  12        1.04       -1.60      5.14 o 
 -11   4  12      228.90      262.10     19.35 o 
 -10   4  12      369.18      403.97     35.79 o 
  -9   4  12        5.56        4.52      5.34 o 
  -8   4  12       37.33       35.26      7.03 o 
  -7   4  12      109.08      128.69     12.63 o 
  -6   4  12       36.61       14.45      7.47 o 
  -5   4  12        0.46        1.07      6.72 o 
  -4   4  12       97.86       86.34     14.40 o 
  -3   4  12       39.74       38.59      7.76 o 
  -2   4  12      480.12      495.05     20.21 o 
  -1   4  12        2.98       -4.68      4.96 o 
   0   4  12      148.60      123.00     12.72 o 
   1   4  12       14.59       17.52     11.55 o 
   2   4  12       94.80       91.99     13.55 o 
   3   4  12       72.50       84.14     13.80 o 
   4   4  12       30.05       28.04     13.96 o 
   5   4  12       19.64       15.98     14.22 o 
 -12   5  12       26.32       28.84      6.36 o 
 -11   5  12       60.31       35.82      8.28 o 
 -10   5  12        6.36        2.34      5.96 o 
  -9   5  12        2.58        1.07      5.39 o 
  -8   5  12       28.12       14.18      5.77 o 
  -7   5  12       58.63       61.35     11.56 o 
  -6   5  12       35.94       39.96      6.85 o 
  -5   5  12        3.62        7.03      5.68 o 
  -4   5  12       13.67       20.77      7.02 o 
  -3   5  12      308.24      321.70     15.13 o 
  -2   5  12       98.32      101.90      9.04 o 
  -1   5  12        0.60        6.00      4.56 o 
   0   5  12       24.48       26.36      6.14 o 
   1   5  12       65.09       62.32     11.99 o 
   2   5  12       23.12       16.52      8.73 o 
   3   5  12       22.60       21.06     10.19 o 
   4   5  12       11.30       -7.75     10.56 o 
   5   5  12       11.37       13.62     12.88 o 
 -12   6  12       25.44       15.81     10.47 o 
 -11   6  12        0.17        5.76      6.18 o 
 -10   6  12        1.60        1.90      5.62 o 
  -9   6  12      140.60      139.98     12.07 o 
  -8   6  12       91.79       92.41      9.89 o 
  -7   6  12       20.92        7.56      5.42 o 
  -6   6  12       11.62        6.63      5.17 o 
  -5   6  12      187.40      193.63     14.45 o 
  -4   6  12        0.05        3.68      4.39 o 
  -3   6  12      100.38       81.52      8.38 o 
  -2   6  12      238.68      261.58     14.80 o 
  -1   6  12       72.28       76.73      8.20 o 
   0   6  12      144.98      130.48     10.26 o 
   1   6  12       12.52        1.20      6.93 o 
   2   6  12        2.83        1.22      7.57 o 
   3   6  12        6.28        8.43      9.06 o 
   4   6  12       33.86       35.17     11.63 o 
   5   6  12       32.68       32.72     15.24 o 
 -12   7  12        0.09        2.07     12.26 o 
 -11   7  12        8.27        3.23      6.44 o 
 -10   7  12      190.86      183.50     14.08 o 
  -9   7  12        0.67        2.80      5.84 o 
  -8   7  12       21.90       33.14      7.34 o 
  -7   7  12       24.03       21.79      6.37 o 
  -6   7  12       49.74       46.57      7.64 o 
  -5   7  12       35.14       17.09      5.16 o 
  -4   7  12      599.18      651.23     28.06 o 
  -3   7  12        3.60        2.49      4.65 o 
  -2   7  12       57.85       52.57      8.97 o 
  -1   7  12        1.25        6.31      4.77 o 
   0   7  12      606.04      654.66     29.55 o 
   1   7  12       59.11       57.96     18.86 o 
   2   7  12        2.58       -3.58      7.85 o 
   3   7  12        7.74        4.64      8.57 o 
   4   7  12      139.69      147.98     52.10 o 
   5   7  12        5.04        8.00     13.25 o 
 -12   8  12        4.71        8.51     12.09 o 
 -11   8  12       82.22       63.16     14.37 o 
 -10   8  12        5.55        3.19      6.23 o 
  -9   8  12       17.81       17.43      6.87 o 
  -8   8  12      127.18      124.78     11.96 o 
  -7   8  12       17.37        5.65      5.41 o 
  -6   8  12       32.44       34.82      6.39 o 
  -5   8  12       44.81       28.30      5.75 o 
  -4   8  12       40.76       38.42      6.71 o 
  -3   8  12      122.27      128.91     10.81 o 
  -2   8  12       91.89      108.93      9.68 o 
  -1   8  12        0.08        1.54      4.84 o 
   0   8  12        0.74       13.03      7.93 o 
   1   8  12        1.03        4.97      8.13 o 
   2   8  12      477.56      564.31     28.83 o 
   3   8  12       19.59       25.34     10.80 o 
   4   8  12       27.36       31.58     11.61 o 
 -11   9  12       59.10       63.29     11.97 o 
 -10   9  12      114.47      138.82     13.10 o 
  -9   9  12       44.68       42.17      8.63 o 
  -8   9  12       98.43       87.19      9.94 o 
  -7   9  12       17.05       17.38      6.79 o 
  -6   9  12       30.27       16.99      9.33 o 
  -5   9  12      145.33      139.22     11.33 o 
  -4   9  12       55.83       28.13      6.29 o 
  -3   9  12       13.67       14.33      5.43 o 
  -2   9  12       53.07       53.62      7.74 o 
  -1   9  12       64.58       65.76     13.37 o 
   0   9  12       17.94        8.39     10.81 o 
   1   9  12        0.20        2.55      7.63 o 
   2   9  12       37.37       12.13      8.87 o 
   3   9  12        0.71       -2.64      8.73 o 
   4   9  12        0.79        3.50      9.58 o 
 -11  10  12       22.38       17.78     10.54 o 
 -10  10  12       57.47       67.40     11.35 o 
  -9  10  12        2.30        7.35      6.50 o 
  -8  10  12       70.99       75.41      9.93 o 
  -7  10  12      123.24      133.84     12.09 o 
  -6  10  12       97.41      100.45     15.73 o 
  -5  10  12      151.91      122.05     12.49 o 
  -4  10  12       28.49       24.21      6.32 o 
  -3  10  12      905.26      983.49     26.07 o 
  -2  10  12        2.00        0.53      5.81 o 
  -1  10  12       55.17       38.38     10.06 o 
   0  10  12       73.89       88.42     18.40 o 
   1  10  12       96.24       93.52     14.54 o 
   2  10  12       56.47       57.39     29.34 o 
   3  10  12       48.20       47.76     13.00 o 
   4  10  12        3.69       -0.93      9.31 o 
 -11  11  12       30.49       15.04     12.09 o 
 -10  11  12       22.69       16.13      8.65 o 
  -9  11  12       79.20       74.90     10.56 o 
  -8  11  12       72.81       66.07      9.52 o 
  -7  11  12       69.69       72.44      9.74 o 
  -6  11  12      301.64      347.59     17.46 o 
  -5  11  12      163.16      203.52     17.64 o 
  -4  11  12      223.61      220.63     16.51 o 
  -3  11  12        7.11        3.45      5.91 o 
  -2  11  12       45.12       56.82     24.30 o 
  -1  11  12       69.43       83.58     13.58 o 
   0  11  12       13.06       12.34      8.97 o 
   1  11  12       42.89       33.28     10.94 o 
   2  11  12        0.03        0.85      8.91 o 
   3  11  12        0.25        3.32      9.11 o 
 -10  12  12        2.46       -3.07      8.77 o 
  -9  12  12       31.60       17.61      9.11 o 
  -8  12  12       38.86       29.15      8.21 o 
  -7  12  12       92.40       83.47     10.27 o 
  -6  12  12        0.71       -3.41      5.26 o 
  -5  12  12        0.13        3.06      5.47 o 
  -4  12  12       11.73       10.99      6.82 o 
  -3  12  12      148.66      166.97     23.43 o 
  -2  12  12        3.27       -1.01      6.98 o 
  -1  12  12        1.24       -2.62      7.00 o 
   0  12  12        1.26        2.51      8.20 o 
   1  12  12       10.70        0.20      8.08 o 
   2  12  12      111.19      101.89     15.91 o 
   3  12  12        9.94       16.59     10.56 o 
 -10  13  12       54.67       67.22     16.40 o 
  -9  13  12       45.80       45.59     10.53 o 
  -8  13  12        0.28       -0.80      6.18 o 
  -7  13  12       14.92       18.81      7.45 o 
  -6  13  12       97.33       88.28     14.95 o 
  -5  13  12      187.28      191.79     13.91 o 
  -4  13  12      116.76      105.77     12.48 o 
  -3  13  12      147.68      129.91     31.02 o 
  -2  13  12       25.34       15.00     12.66 o 
  -1  13  12      106.37      105.15     15.20 o 
   0  13  12       65.88       78.57     13.81 o 
   1  13  12       26.10       24.14     11.19 o 
   2  13  12        0.02       -2.05      8.69 o 
  -9  14  12      129.37      113.16     16.02 o 
  -8  14  12        1.14       -0.70      6.29 o 
  -7  14  12       81.84       69.31     12.06 o 
  -6  14  12       33.40       27.45      7.84 o 
  -5  14  12       28.94       25.82      7.49 o 
  -4  14  12      247.03      265.08     17.69 o 
  -3  14  12       14.08       30.49      9.97 o 
  -2  14  12      209.60      217.34     44.17 o 
  -1  14  12       34.72       43.42     12.07 o 
   0  14  12       29.76       50.14     12.33 o 
   1  14  12        0.56       -4.94     10.64 o 
   2  14  12       87.36      118.90     20.94 o 
  -8  15  12        0.98        8.29     11.24 o 
  -7  15  12       67.90       71.47     11.62 o 
  -6  15  12       30.63       13.61      7.68 o 
  -5  15  12       25.94       19.26      7.35 o 
  -4  15  12       12.81        8.04      7.00 o 
  -3  15  12        6.09       14.45      8.98 o 
  -2  15  12        1.55        0.33      9.04 o 
  -1  15  12        2.70        7.71      8.72 o 
   0  15  12        5.50        4.75      8.52 o 
   1  15  12       86.12       90.55     18.79 o 
  -7  16  12        4.60        4.12      7.89 o 
  -6  16  12       24.57       28.74      9.20 o 
  -5  16  12       29.96       25.11      8.78 o 
  -4  16  12       17.71       19.66      9.57 o 
  -3  16  12      160.13      133.73     26.15 o 
  -2  16  12       17.60       15.87     10.57 o 
  -1  16  12       20.29        7.60     10.90 o 
   0  16  12       58.34       31.38     13.56 o 
  -6  17  12       35.89       42.54     10.27 o 
  -5  17  12      205.30      204.71     24.59 o 
  -4  17  12      213.19      258.47     21.04 o 
  -3  17  12       24.92       32.26     12.91 o 
  -2  17  12        1.58        6.50     11.21 o 
  -1  17  12        0.07        0.28     10.81 o 
 -11   1  13      179.82      198.42     13.37 o 
 -10   1  13      191.84      195.90     12.59 o 
  -9   1  13        0.44        2.77      6.52 o 
  -8   1  13       71.23      105.61     17.72 o 
  -7   1  13        2.83        3.02      7.65 o 
  -6   1  13        0.23        1.38      7.41 o 
  -5   1  13       10.02       15.39     13.49 o 
  -4   1  13       22.92       17.91      9.24 o 
  -3   1  13       25.16       27.33      9.97 o 
  -2   1  13      402.96      494.80     21.47 o 
  -1   1  13        0.02       -1.64      4.68 o 
   0   1  13       32.91       33.04      8.13 o 
   1   1  13        4.52        3.31      9.77 o 
 -12   2  13       36.17       48.50     18.42 o 
 -11   2  13      102.79      110.37     10.53 o 
 -10   2  13       36.82       62.66     12.67 o 
  -9   2  13       25.48       13.46      7.75 o 
  -8   2  13      532.79      582.11     24.40 o 
  -7   2  13      111.49      102.15     16.94 o 
  -6   2  13       69.32       68.00     13.91 o 
  -5   2  13      115.45      120.22     17.61 o 
  -4   2  13      638.48      690.22     34.72 o 
  -3   2  13      285.58      267.65     45.25 o 
  -2   2  13      179.28      221.02     22.18 o 
  -1   2  13       57.58       71.54     10.17 o 
   0   2  13      258.67      249.54     22.75 o 
   1   2  13        1.36        2.24     13.62 o 
   2   2  13        0.66        7.78     14.53 o 
 -11   3  13      134.44      152.18     23.84 o 
 -10   3  13      101.49      104.71     11.87 o 
  -9   3  13        0.11        3.83      6.61 o 
  -8   3  13        0.55        3.35      6.72 o 
  -7   3  13        5.27       13.56      8.99 o 
  -6   3  13       38.10       43.16     24.13 o 
  -5   3  13      206.81      238.99     22.82 o 
  -4   3  13        9.01        6.30      7.96 o 
  -3   3  13       22.67       29.54      7.87 o 
  -2   3  13      273.11      284.71     17.35 o 
  -1   3  13        3.39        3.05      8.10 o 
   0   3  13        0.08        0.32      9.18 o 
   1   3  13       54.02       57.69     20.49 o 
 -11   4  13       76.27       73.98     10.53 o 
 -10   4  13      331.90      341.83     17.68 o 
  -9   4  13      104.78      121.16     14.57 o 
  -8   4  13       13.77       12.28      6.09 o 
  -7   4  13      148.44      163.44     16.87 o 
  -6   4  13      146.45      151.49     19.40 o 
  -5   4  13      235.31      261.38     23.77 o 
  -4   4  13        5.07        1.92      9.75 o 
  -3   4  13        2.96       -1.31      5.67 o 
  -2   4  13      156.52      158.62     19.27 o 
  -1   4  13      118.43      112.57     29.85 o 
   0   4  13        1.44       -3.81      7.92 o 
   1   4  13       81.92      118.76     26.36 o 
   2   4  13       71.09       43.93     18.30 o 
   3   4  13       35.86       29.51     15.38 o 
   4   4  13        0.45        9.31     13.20 o 
 -11   5  13       10.33        8.78      8.09 o 
 -10   5  13       11.33       11.83      6.98 o 
  -9   5  13       22.42       22.86      7.27 o 
  -8   5  13        9.41        5.44      6.03 o 
  -7   5  13      125.92      111.47     10.72 o 
  -6   5  13        0.66        5.94      6.32 o 
  -5   5  13      101.60      115.55     14.97 o 
  -4   5  13      143.03      108.21     16.86 o 
  -3   5  13      116.63       86.77     18.20 o 
  -2   5  13       85.62       68.85     14.05 o 
  -1   5  13      175.76      197.20     15.56 o 
   0   5  13        2.88        5.32      8.25 o 
   1   5  13        4.72       12.10      8.79 o 
   2   5  13       32.96       17.24     10.23 o 
   3   5  13       61.82       64.60     14.19 o 
 -11   6  13        0.01        0.94      7.82 o 
 -10   6  13       30.54       27.34      7.94 o 
  -9   6  13      299.78      339.47     17.72 o 
  -8   6  13       10.50       13.18      6.55 o 
  -7   6  13       48.79       49.24      8.31 o 
  -6   6  13       42.86       36.70      9.69 o 
  -5   6  13        4.98        5.59      6.61 o 
  -4   6  13        0.14       -3.13      6.95 o 
  -3   6  13      325.30      318.61     18.69 o 
  -2   6  13        6.57        4.22      6.77 o 
  -1   6  13       43.26       32.20      8.91 o 
   0   6  13      128.08      102.56     14.47 o 
   1   6  13      187.35      199.96     49.57 o 
   2   6  13      205.16      218.10     27.26 o 
   3   6  13        7.40       14.07     10.58 o 
 -11   7  13       17.98       29.15      9.79 o 
 -10   7  13       15.82       11.50      7.00 o 
  -9   7  13        0.10        1.53      6.00 o 
  -8   7  13       47.58       33.58      7.82 o 
  -7   7  13        1.22       -1.99      5.49 o 
  -6   7  13       25.82       21.41      7.77 o 
  -5   7  13       46.83       41.00      9.18 o 
  -4   7  13       36.48       31.63      9.03 o 
  -3   7  13       86.77      112.20     13.75 o 
  -2   7  13        2.99        4.16      6.34 o 
  -1   7  13        7.77        6.55      8.17 o 
   0   7  13       39.87       22.79     10.24 o 
   1   7  13       12.44        2.46      8.80 o 
   2   7  13        5.39       15.36     10.49 o 
   3   7  13        1.59       -0.51      9.34 o 
 -10   8  13        0.22       -0.51      7.21 o 
  -9   8  13      177.10      170.50     19.09 o 
  -8   8  13      103.99      111.78     11.63 o 
  -7   8  13       30.17       24.00      7.42 o 
  -6   8  13       27.84       15.08      6.58 o 
  -5   8  13      133.89      131.74     13.70 o 
  -4   8  13       31.29       46.70      9.39 o 
  -3   8  13        0.48        1.79      6.45 o 
  -2   8  13       26.83       18.88      7.99 o 
  -1   8  13        1.41       15.93      8.63 o 
   0   8  13      191.04      210.41     20.29 o 
   1   8  13       68.66       65.28     14.07 o 
   2   8  13       41.00       27.09     11.39 o 
   3   8  13       10.51       14.63     10.97 o 
 -10   9  13       40.96       42.81     11.06 o 
  -9   9  13       18.92       11.83      7.29 o 
  -8   9  13       12.22        1.54      6.19 o 
  -7   9  13       10.17        4.28      6.14 o 
  -6   9  13       92.88       90.12     10.49 o 
  -5   9  13       31.33       49.17     11.00 o 
  -4   9  13        6.57       11.38      7.46 o 
  -3   9  13        1.83        1.90      6.27 o 
  -2   9  13       21.22       21.43      7.85 o 
  -1   9  13        0.14        7.55      7.96 o 
   0   9  13       19.20       23.96     10.46 o 
   1   9  13      111.18       88.27     15.33 o 
   2   9  13        5.36       -6.39      9.07 o 
 -10  10  13       63.94       66.08     19.35 o 
  -9  10  13       77.41       65.10     12.78 o 
  -8  10  13        2.76        2.00      6.26 o 
  -7  10  13        5.82       15.40      7.11 o 
  -6  10  13       20.23        6.37      6.21 o 
  -5  10  13        0.20        1.21      6.78 o 
  -4  10  13       50.61       65.44     11.21 o 
  -3  10  13       42.38       41.68      9.33 o 
  -2  10  13        0.01       -7.08      7.08 o 
  -1  10  13      133.93       87.35     18.20 o 
   0  10  13       21.90       17.50      9.84 o 
   1  10  13       20.04       26.85     11.36 o 
   2  10  13        0.26       -1.76      9.04 o 
  -9  11  13       20.87       11.08      8.30 o 
  -8  11  13       24.63       36.50      9.26 o 
  -7  11  13       22.60       24.06      7.85 o 
  -6  11  13       41.75       31.17      8.13 o 
  -5  11  13        0.63        2.09      6.74 o 
  -4  11  13       45.21       43.89      9.43 o 
  -3  11  13      234.16      232.14     17.47 o 
  -2  11  13      129.14      116.53     25.18 o 
  -1  11  13       25.14       24.74     10.56 o 
   0  11  13       57.78       50.70     13.12 o 
   1  11  13      172.69      158.81     19.36 o 
  -9  12  13       47.83       42.97     26.59 o 
  -8  12  13      271.52      293.48     17.53 o 
  -7  12  13        9.17        1.27      6.54 o 
  -6  12  13        6.84        9.31      6.75 o 
  -5  12  13       11.66        9.51      7.31 o 
  -4  12  13      312.06      311.77     19.56 o 
  -3  12  13        6.35        8.56      8.67 o 
  -2  12  13      179.33      208.42     20.30 o 
  -1  12  13        4.97        1.62      8.45 o 
   0  12  13      105.88      116.46     20.71 o 
   1  12  13        1.24        2.18     11.63 o 
  -8  13  13       22.45       -2.32      7.75 o 
  -7  13  13       41.94       35.44      8.74 o 
  -6  13  13      260.33      300.53     17.71 o 
  -5  13  13       25.47       25.21      9.63 o 
  -4  13  13       87.49       73.47     11.84 o 
  -3  13  13        3.24        7.45      9.19 o 
  -2  13  13       43.79       57.63     12.79 o 
  -1  13  13        0.79        1.65      8.62 o 
   0  13  13        5.83       13.25     12.03 o 
  -7  14  13        1.29        1.91     10.00 o 
  -6  14  13       16.57       17.45      7.98 o 
  -5  14  13       47.70       51.48     10.80 o 
  -4  14  13       15.89       26.08     13.20 o 
  -3  14  13       31.06       11.27      9.70 o 
  -2  14  13       22.30       13.02     12.88 o 
  -1  14  13        9.61        8.80     12.15 o 
  -5  15  13       14.65       21.05     10.18 o 
  -4  15  13       35.70       23.21     12.88 o 
  -3  15  13      134.24      130.56     21.17 o 
  -2  15  13       24.69       12.06     13.05 o 
 -10   0  14      581.08      726.78     56.84 o 
  -9   0  14       61.79       67.22     21.94 o 
  -8   0  14        0.95        9.19     13.85 o 
  -7   0  14       64.90       52.87     20.09 o 
  -6   0  14       89.38       33.40     16.00 o 
  -5   0  14      127.90      135.70     27.47 o 
  -4   0  14        1.37        0.54     13.39 o 
  -3   0  14       83.38      105.25     25.11 o 
  -2   0  14      441.56      479.62     45.09 o 
  -1   0  14      363.06      306.49     37.74 o 
   0   0  14       49.03       55.22     20.20 o 
 -10   1  14       49.25       79.48     24.06 o 
  -9   1  14      165.47      244.42     25.79 o 
  -8   1  14       72.26       67.00     14.87 o 
  -7   1  14      125.65      131.47     19.35 o 
  -6   1  14       39.85       46.31     12.97 o 
  -5   1  14       10.55        5.97      9.44 o 
  -4   1  14       26.04       15.59     12.56 o 
  -3   1  14      235.71      244.54     24.49 o 
  -2   1  14       58.31       55.46     14.30 o 
  -1   1  14        3.92       -0.17      9.70 o 
   0   1  14       54.03       24.62     12.22 o 
 -10   2  14      327.43      439.98     33.09 o 
  -9   2  14       14.52        7.84     10.73 o 
  -8   2  14        1.76        9.66      9.49 o 
  -7   2  14       19.44        9.19     10.36 o 
  -6   2  14      157.19      211.97     23.33 o 
  -5   2  14        0.02        4.47      9.22 o 
  -4   2  14       48.61       78.32     30.31 o 
  -3   2  14        3.30       -2.34      8.39 o 
  -2   2  14       44.33       28.49     11.45 o 
  -1   2  14       30.62       19.20     11.34 o 
   0   2  14        0.45        2.78     10.25 o 
   1   2  14       21.96       11.41     14.90 o 
 -10   3  14        4.63       26.84     14.47 o 
  -9   3  14       13.78        5.35      7.67 o 
  -8   3  14       61.45       53.09     13.64 o 
  -7   3  14        0.02        3.02      9.34 o 
  -6   3  14        6.08        2.95      9.40 o 
  -5   3  14       30.53       33.21     11.58 o 
  -4   3  14       83.69       46.74     23.55 o 
  -3   3  14        8.94        9.35      9.62 o 
  -2   3  14       54.45       55.37     21.86 o 
  -1   3  14        0.72       -4.83      9.00 o 
   0   3  14        8.29       -6.30     13.42 o 
   1   3  14        0.71       -4.65     14.70 o 
 -10   4  14        1.50        1.90      9.26 o 
  -9   4  14       55.53       45.06     11.91 o 
  -8   4  14       79.87       83.32     16.98 o 
  -7   4  14       42.76       36.19     12.20 o 
  -6   4  14      339.15      317.82     36.53 o 
  -5   4  14       34.91       31.11     11.58 o 
  -4   4  14        0.34       -7.67      8.41 o 
  -3   4  14       28.37       26.73     16.27 o 
  -2   4  14      208.44      212.67     22.94 o 
  -1   4  14      157.81      164.85     21.48 o 
   0   4  14       48.95       37.20     19.78 o 
   1   4  14       50.77       59.48     23.33 o 
   2   4  14      123.17      109.05     28.63 o 
 -10   5  14       14.57       24.04     10.52 o 
  -9   5  14       12.61       10.37      7.23 o 
  -8   5  14        5.25        1.40      7.51 o 
  -7   5  14        2.17       10.27      7.32 o 
  -6   5  14        3.83        6.77     10.00 o 
  -5   5  14        1.19        0.72      9.18 o 
  -4   5  14        8.56       17.39     10.53 o 
  -3   5  14        1.64        1.47      9.29 o 
  -2   5  14       36.62       57.96     14.37 o 
  -1   5  14        5.53      -10.58     12.12 o 
   0   5  14        0.45        9.31     16.00 o 
   1   5  14        7.36        5.71     10.67 o 
 -10   6  14      126.02      130.22     23.41 o 
  -9   6  14        1.09        2.21      7.80 o 
  -8   6  14        3.15        0.71      6.40 o 
  -7   6  14       69.61       57.35     13.02 o 
  -6   6  14      270.71      263.21     25.71 o 
  -5   6  14        9.11        4.15      7.17 o 
  -4   6  14        0.08        3.28      7.18 o 
  -3   6  14        0.58        5.57      6.58 o 
  -2   6  14        6.63        4.36      7.52 o 
  -1   6  14       24.57       28.86     13.69 o 
   0   6  14        8.19        2.40      9.22 o 
   1   6  14      104.71      125.93     21.96 o 
  -9   7  14        6.55        7.70      9.56 o 
  -8   7  14      140.28      132.89     16.99 o 
  -7   7  14       57.33       55.12     12.97 o 
  -6   7  14       10.90       14.28      9.21 o 
  -5   7  14       75.78       93.25     13.14 o 
  -4   7  14      179.02      215.01     20.69 o 
  -3   7  14       27.68       15.00      7.73 o 
  -2   7  14      162.05      192.25     16.59 o 
  -1   7  14        7.32       15.93      9.78 o 
   0   7  14       36.68       33.16     12.32 o 
   1   7  14       27.94       15.17     11.38 o 
  -9   8  14        6.18        3.48      9.49 o 
  -8   8  14       82.68       94.77     12.67 o 
  -7   8  14        6.54        6.30      7.84 o 
  -6   8  14      205.34      281.68     34.55 o 
  -5   8  14        2.22        6.96      7.50 o 
  -4   8  14       84.31       64.20     11.43 o 
  -3   8  14       17.57       22.87      8.96 o 
  -2   8  14       27.96       18.83     10.58 o 
  -1   8  14        2.63        4.51      9.47 o 
   0   8  14       12.44       13.19     10.61 o 
  -8   9  14        6.10       -2.11      9.05 o 
  -7   9  14       59.75       59.24     27.21 o 
  -6   9  14        0.02       -1.21      7.39 o 
  -5   9  14       50.56       55.27     10.85 o 
  -4   9  14       21.64       27.71     12.82 o 
  -3   9  14        2.47        2.93      7.71 o 
  -2   9  14      126.03      102.41     16.02 o 
  -1   9  14        4.29        8.08      9.65 o 
   0   9  14        0.05       -9.34     11.49 o 
  -8  10  14       13.86       14.73     12.94 o 
  -7  10  14       99.64       97.40     15.74 o 
  -6  10  14       42.38       38.40     10.09 o 
  -5  10  14       65.35       51.11     11.10 o 
  -4  10  14       18.83       24.73      9.14 o 
  -3  10  14        2.47        5.09      8.84 o 
  -2  10  14       71.13       54.64     13.26 o 
  -1  10  14       64.29       81.10     20.01 o 
  -7  11  14       22.67       13.42     13.28 o 
  -6  11  14        2.86        3.32     15.72 o 
  -5  11  14       11.37       12.57     10.40 o 
  -4  11  14        6.58        3.56     12.12 o 
  -3  11  14       67.40       95.97     20.40 o 
  -2  11  14        3.44        6.64     12.80 o 
  -1  11  14       19.01       37.97     15.69 o 
  -6  12  14       22.34        9.85     13.00 o 
  -5  12  14      178.74      169.49     19.39 o 
  -4  12  14       59.34       38.27     15.34 o 
  -3  12  14       38.19       10.30     12.49 o 
  -7   1  15      230.83      247.56     26.30 o 
  -6   1  15       91.49      125.57     31.44 o 
  -5   1  15        0.06        4.23     10.07 o 
  -4   1  15        1.69        1.79     10.88 o 
  -3   1  15       11.07        5.64     11.27 o 
  -2   1  15        4.33       25.21     13.53 o 
  -1   1  15       81.86       61.80     16.47 o 
  -7   2  15        7.46        6.67     16.20 o 
  -6   2  15      372.45      384.92     31.32 o 
  -5   2  15        4.91        0.83      9.99 o 
  -4   2  15      215.20      218.43     25.23 o 
  -3   2  15        0.35        4.80     11.00 o 
  -2   2  15        5.35       -4.97     10.92 o 
  -1   2  15        3.12       16.53     15.27 o 
  -6   3  15      100.56      129.28     20.91 o 
  -5   3  15       58.63       17.07     12.03 o 
  -4   3  15        9.66        9.70     11.13 o 
  -3   3  15      152.15      166.23     22.74 o 
  -2   3  15        0.64       10.29     10.66 o 
  -1   3  15        0.11       -3.26     15.78 o 
  -6   4  15        9.75       -0.86     10.14 o 
  -5   4  15        6.94       10.46     11.29 o 
  -4   4  15      104.95      102.02     18.94 o 
  -3   4  15       67.40       39.91     29.47 o 
  -2   4  15       13.08       13.39     12.34 o 
  -6   5  15       57.46       51.65     21.48 o 
  -5   5  15      121.61       94.49     25.54 o 
  -4   5  15        8.83       21.69     13.02 o 
  -3   5  15        6.23        9.47     11.50 o 
  -2   5  15      120.95      127.01     29.74 o 
  -7   6  15       72.47       70.83     19.66 o 
  -6   6  15       29.74       31.24     15.66 o 
  -5   6  15       26.15       35.71     12.55 o 
  -4   6  15      114.21      123.67     22.26 o 
  -3   6  15      107.52       99.36     39.85 o 
  -2   6  15       10.03       18.81     15.01 o 
  -6   7  15       44.13       47.22     16.57 o 
  -5   7  15       33.58       17.23     11.28 o 
  -4   7  15        8.83        1.96      9.95 o 
  -3   7  15        0.61        6.84     10.91 o 
  -5   8  15      106.24       91.17     20.86 o 
  -4   8  15       76.98       61.61     14.37 o 
                                                 
